# Supplementary material for: Alignment of 1000 Genomes Project reads to reference assembly GRCh38
Source: Gigascience. 2017 May 20;6(7):1–8. doi: 10.1093/gigascience/gix038 (PMC5522380; doi:10.1093/gigascience/gix038)
Supplement: Table S1 [file gix038_supp.txt]

Sample_name	Sample_accession	Population	Alignment_file	ENA_analysis_acc	ENA_study_acc	Sequencing_strategy	Library_layout	Project_name
NA20903	SRS003862	GIH	NA20903.alt_bwamem_GRCh38DH.20150718.GIH.low_coverage.cram	ERZ257555	ERP013771	low coverage WGS	PAIRED	1000 Genomes Gujarati (GIH) population sequencing
HG00380	SRS008594	FIN	HG00380.alt_bwamem_GRCh38DH.20150718.FIN.low_coverage.cram	ERZ254833	ERP013771	low coverage WGS	PAIRED	1000 Genomes Finnish population sequencing
HG03069	SRS350687	MSL	HG03069.alt_bwamem_GRCh38DH.20150718.MSL.low_coverage.cram	ERZ255364	ERP013771	low coverage WGS	PAIRED	1000 Genomes MSL Mende WGS
HG01770	SRS179200	IBS	HG01770.alt_bwamem_GRCh38DH.20150718.IBS.low_coverage.cram	ERZ254834	ERP013771	low coverage WGS	PAIRED	1000 Genomes IBS population sequencing
HG02236	SRS184310	IBS	HG02236.alt_bwamem_GRCh38DH.20150718.IBS.low_coverage.cram	ERZ254835	ERP013771	low coverage WGS	PAIRED	1000 Genomes IBS population sequencing
NA19756	SRS003705	MXL	NA19756.alt_bwamem_GRCh38DH.20150718.MXL.low_coverage.cram	ERZ256653	ERP013771	low coverage WGS	PAIRED	1000 Genomes MXL population sequencing
NA19210	SRS000210	YRI	NA19210.alt_bwamem_GRCh38DH.20150718.YRI.low_coverage.cram	ERZ255365	ERP013771	low coverage WGS	PAIRED	1000 Genomes YRI Yoruba population sequencing
HG02308	SRS212472	ACB	HG02308.alt_bwamem_GRCh38DH.20150718.ACB.low_coverage.cram	ERZ255366	ERP013771	low coverage WGS	PAIRED	1000 Genomes ACB population sequencing
HG03650	SRS368281	PJL	HG03650.alt_bwamem_GRCh38DH.20150718.PJL.low_coverage.cram	ERZ257556	ERP013771	low coverage WGS	PAIRED	1000 Genomes PJL WGS sequencing
NA20762	SRS001729	TSI	NA20762.alt_bwamem_GRCh38DH.20150718.TSI.low_coverage.cram	ERZ254836	ERP013771	low coverage WGS	PAIRED	1000 Genomes Toscan population sequencing
HG04302	SRS372875	GBR	HG04302.alt_bwamem_GRCh38DH.20150718.GBR.low_coverage.cram	ERZ254837	ERP013771	low coverage WGS	PAIRED	1000 Genomes GBR population sequencing
HG01174	SRS010806	PUR	HG01174.alt_bwamem_GRCh38DH.20150718.PUR.low_coverage.cram	ERZ256654	ERP013771	low coverage WGS	PAIRED	1000 Genomes PUR population sequencing
NA19795	SRS003735	MXL	NA19795.alt_bwamem_GRCh38DH.20150718.MXL.low_coverage.cram	ERZ256655	ERP013771	low coverage WGS	PAIRED	1000 Genomes MXL population sequencing
NA12890	SRS000643	CEU	NA12890.alt_bwamem_GRCh38DH.20150718.CEU.low_coverage.cram	ERZ254838	ERP013771	low coverage WGS	PAIRED	1000 Genomes CEPH (Utah residents with ancestry from Northern and Western Europe) population sequencing
HG00674	SRS344122	CHS	HG00674.alt_bwamem_GRCh38DH.20150718.CHS.low_coverage.cram	ERZ257023	ERP013771	low coverage WGS	PAIRED	1000 Genomes CHS population sequencing
NA19729	SRS003693	MXL	NA19729.alt_bwamem_GRCh38DH.20150718.MXL.low_coverage.cram	ERZ256656	ERP013771	low coverage WGS	PAIRED	1000 Genomes MXL population sequencing
HG01072	SRS010756	PUR	HG01072.alt_bwamem_GRCh38DH.20150718.PUR.low_coverage.cram	ERZ256657	ERP013771	low coverage WGS	PAIRED	1000 Genomes PUR population sequencing
HG00156	SRS006888	GBR	HG00156.alt_bwamem_GRCh38DH.20150718.GBR.low_coverage.cram	ERZ254839	ERP013771	low coverage WGS	PAIRED	1000 Genomes GBR population sequencing
HG02783	SRS344098	PJL	HG02783.alt_bwamem_GRCh38DH.20150718.PJL.low_coverage.cram	ERZ257557	ERP013771	low coverage WGS	PAIRED	1000 Genomes PJL WGS sequencing
HG03821	SRS368355	BEB	HG03821.alt_bwamem_GRCh38DH.20150718.BEB.low_coverage.cram	ERZ257558	ERP013771	low coverage WGS	PAIRED	1000 Genomes BEB Bengali WGS
NA19129	SRS000189	YRI	NA19129.alt_bwamem_GRCh38DH.20150718.YRI.low_coverage.cram	ERZ255367	ERP013771	low coverage WGS	PAIRED	1000 Genomes YRI Yoruba population sequencing
HG01845	SRS179146	KHV	HG01845.alt_bwamem_GRCh38DH.20150718.KHV.low_coverage.cram	ERZ257024	ERP013771	low coverage WGS	PAIRED	1000 Genomes KHV population sequencing
HG03234	SRS350796	PJL	HG03234.alt_bwamem_GRCh38DH.20150718.PJL.low_coverage.cram	ERZ257559	ERP013771	low coverage WGS	PAIRED	1000 Genomes PJL WGS sequencing
NA18986	SRS001482	JPT	NA18986.alt_bwamem_GRCh38DH.20150718.JPT.low_coverage.cram	ERZ257025	ERP013771	low coverage WGS	PAIRED	1000 Genomes Japanese population sequencing
HG04025	SRS352934	ITU	HG04025.alt_bwamem_GRCh38DH.20150718.ITU.low_coverage.cram	ERZ257560	ERP013771	low coverage WGS	PAIRED	1000 Genomes ITU Indian Telugu UK WGS
NA18985	SRS001481	JPT	NA18985.alt_bwamem_GRCh38DH.20150718.JPT.low_coverage.cram	ERZ257026	ERP013771	low coverage WGS	PAIRED	1000 Genomes Japanese population sequencing
HG00384	SRS008597	FIN	HG00384.alt_bwamem_GRCh38DH.20150718.FIN.low_coverage.cram	ERZ254840	ERP013771	low coverage WGS	PAIRED	1000 Genomes Finnish population sequencing
HG00729	SRS344114	CHS	HG00729.alt_bwamem_GRCh38DH.20150718.CHS.low_coverage.cram	ERZ257027	ERP013771	low coverage WGS	PAIRED	1000 Genomes CHS population sequencing
NA18966	SRS000723	JPT	NA18966.alt_bwamem_GRCh38DH.20150718.JPT.low_coverage.cram	ERZ257028	ERP013771	low coverage WGS	PAIRED	1000 Genomes Japanese population sequencing
HG00306	SRS008544	FIN	HG00306.alt_bwamem_GRCh38DH.20150718.FIN.low_coverage.cram	ERZ254841	ERP013771	low coverage WGS	PAIRED	1000 Genomes Finnish population sequencing
HG01707	SRS084834	IBS	HG01707.alt_bwamem_GRCh38DH.20150718.IBS.low_coverage.cram	ERZ254842	ERP013771	low coverage WGS	PAIRED	1000 Genomes IBS population sequencing
HG03753	SRS352882	STU	HG03753.alt_bwamem_GRCh38DH.20150718.STU.low_coverage.cram	ERZ257561	ERP013771	low coverage WGS	PAIRED	1000 Genomes STU Sri Lankan Tami UK WGS
NA19324	SRS001561	LWK	NA19324.alt_bwamem_GRCh38DH.20150718.LWK.low_coverage.cram	ERZ255368	ERP013771	low coverage WGS	PAIRED	1000 Genomes Luhya population sequencing
HG01889	SRS184293	ACB	HG01889.alt_bwamem_GRCh38DH.20150718.ACB.low_coverage.cram	ERZ255369	ERP013771	low coverage WGS	PAIRED	1000 Genomes ACB population sequencing
HG00104	SRS006845	GBR	HG00104.alt_bwamem_GRCh38DH.20150718.GBR.low_coverage.cram	ERZ254843	ERP013771	low coverage WGS	PAIRED	1000 Genomes GBR population sequencing
NA18633	SRS000686	CHB	NA18633.alt_bwamem_GRCh38DH.20150718.CHB.low_coverage.cram	ERZ257029	ERP013771	low coverage WGS	PAIRED	1000 Genomes Han Chinese CHB population sequencing
NA20755	SRS001722	TSI	NA20755.alt_bwamem_GRCh38DH.20150718.TSI.low_coverage.cram	ERZ254844	ERP013771	low coverage WGS	PAIRED	1000 Genomes Toscan population sequencing
HG03240	SRS350641	GWD	HG03240.alt_bwamem_GRCh38DH.20150718.GWD.low_coverage.cram	ERZ255370	ERP013771	low coverage WGS	PAIRED	1000 Genomes GWD population sequencing
HG02774	SRS368265	PJL	HG02774.alt_bwamem_GRCh38DH.20150718.PJL.low_coverage.cram	ERZ257562	ERP013771	low coverage WGS	PAIRED	1000 Genomes PJL WGS sequencing
HG01866	SRS179165	KHV	HG01866.alt_bwamem_GRCh38DH.20150718.KHV.low_coverage.cram	ERZ257030	ERP013771	low coverage WGS	PAIRED	1000 Genomes KHV population sequencing
HG00121	SRS008505	GBR	HG00121.alt_bwamem_GRCh38DH.20150718.GBR.low_coverage.cram	ERZ254845	ERP013771	low coverage WGS	PAIRED	1000 Genomes GBR population sequencing
NA18965	SRS000167	JPT	NA18965.alt_bwamem_GRCh38DH.20150718.JPT.low_coverage.cram	ERZ257031	ERP013771	low coverage WGS	PAIRED	1000 Genomes Japanese population sequencing
NA18640	SRS000692	CHB	NA18640.alt_bwamem_GRCh38DH.20150718.CHB.low_coverage.cram	ERZ257032	ERP013771	low coverage WGS	PAIRED	1000 Genomes Han Chinese CHB population sequencing
NA18641	SRS000693	CHB	NA18641.alt_bwamem_GRCh38DH.20150718.CHB.low_coverage.cram	ERZ257033	ERP013771	low coverage WGS	PAIRED	1000 Genomes Han Chinese CHB population sequencing
NA19377	SRS001582	LWK	NA19377.alt_bwamem_GRCh38DH.20150718.LWK.low_coverage.cram	ERZ255371	ERP013771	low coverage WGS	PAIRED	1000 Genomes Luhya population sequencing
HG03736	SRS352877	STU	HG03736.alt_bwamem_GRCh38DH.20150718.STU.low_coverage.cram	ERZ257563	ERP013771	low coverage WGS	PAIRED	1000 Genomes STU Sri Lankan Tami UK WGS
HG02649	SRS368248	PJL	HG02649.alt_bwamem_GRCh38DH.20150718.PJL.low_coverage.cram	ERZ257564	ERP013771	low coverage WGS	PAIRED	1000 Genomes PJL WGS sequencing
HG00114	SRS006855	GBR	HG00114.alt_bwamem_GRCh38DH.20150718.GBR.low_coverage.cram	ERZ254846	ERP013771	low coverage WGS	PAIRED	1000 Genomes GBR population sequencing
NA20340	SRS003796	ASW	NA20340.alt_bwamem_GRCh38DH.20150718.ASW.low_coverage.cram	ERZ255372	ERP013771	low coverage WGS	PAIRED	1000 Genomes ASW population sequencing
NA19360	SRS001575	LWK	NA19360.alt_bwamem_GRCh38DH.20150718.LWK.low_coverage.cram	ERZ255373	ERP013771	low coverage WGS	PAIRED	1000 Genomes Luhya population sequencing
HG01597	SRS179138	KHV	HG01597.alt_bwamem_GRCh38DH.20150718.KHV.low_coverage.cram	ERZ257034	ERP013771	low coverage WGS	PAIRED	1000 Genomes KHV population sequencing
NA10851	SRS000040	CEU	NA10851.alt_bwamem_GRCh38DH.20150718.CEU.low_coverage.cram	ERZ254847	ERP013771	low coverage WGS	PAIRED	1000 Genomes CEPH (Utah residents with ancestry from Northern and Western Europe) population sequencing
HG04020	SRS352935	ITU	HG04020.alt_bwamem_GRCh38DH.20150718.ITU.low_coverage.cram	ERZ257565	ERP013771	low coverage WGS	PAIRED	1000 Genomes ITU Indian Telugu UK WGS
NA19701	SRS003669	ASW	NA19701.alt_bwamem_GRCh38DH.20150718.ASW.low_coverage.cram	ERZ255374	ERP013771	low coverage WGS	PAIRED	1000 Genomes ASW population sequencing
HG01599	SRS179140	KHV	HG01599.alt_bwamem_GRCh38DH.20150718.KHV.low_coverage.cram	ERZ257035	ERP013771	low coverage WGS	PAIRED	1000 Genomes KHV population sequencing
NA19648	SRS003635	MXL	NA19648.alt_bwamem_GRCh38DH.20150718.MXL.low_coverage.cram	ERZ256658	ERP013771	low coverage WGS	PAIRED	1000 Genomes MXL population sequencing
NA19060	SRS000751	JPT	NA19060.alt_bwamem_GRCh38DH.20150718.JPT.low_coverage.cram	ERZ257036	ERP013771	low coverage WGS	PAIRED	1000 Genomes Japanese population sequencing
HG03817	SRS352824	BEB	HG03817.alt_bwamem_GRCh38DH.20150718.BEB.low_coverage.cram	ERZ257566	ERP013771	low coverage WGS	PAIRED	1000 Genomes BEB Bengali WGS
NA20752	SRS001719	TSI	NA20752.alt_bwamem_GRCh38DH.20150718.TSI.low_coverage.cram	ERZ254848	ERP013771	low coverage WGS	PAIRED	1000 Genomes Toscan population sequencing
HG01571	SRS179001	PEL	HG01571.alt_bwamem_GRCh38DH.20150718.PEL.low_coverage.cram	ERZ256659	ERP013771	low coverage WGS	PAIRED	1000 Genomes PEL population sequencing
NA20291	SRS003775	ASW	NA20291.alt_bwamem_GRCh38DH.20150718.ASW.low_coverage.cram	ERZ255375	ERP013771	low coverage WGS	PAIRED	1000 Genomes ASW population sequencing
NA19758	SRS003707	MXL	NA19758.alt_bwamem_GRCh38DH.20150718.MXL.low_coverage.cram	ERZ256660	ERP013771	low coverage WGS	PAIRED	1000 Genomes MXL population sequencing
NA19320	SRS001558	LWK	NA19320.alt_bwamem_GRCh38DH.20150718.LWK.low_coverage.cram	ERZ255376	ERP013771	low coverage WGS	PAIRED	1000 Genomes Luhya population sequencing
HG01848	SRS179149	KHV	HG01848.alt_bwamem_GRCh38DH.20150718.KHV.low_coverage.cram	ERZ257037	ERP013771	low coverage WGS	PAIRED	1000 Genomes KHV population sequencing
HG04106	SRS368421	STU	HG04106.alt_bwamem_GRCh38DH.20150718.STU.low_coverage.cram	ERZ257567	ERP013771	low coverage WGS	PAIRED	1000 Genomes STU Sri Lankan Tami UK WGS from blood
HG01800	SRS179234	CDX	HG01800.alt_bwamem_GRCh38DH.20150718.CDX.low_coverage.cram	ERZ257038	ERP013771	low coverage WGS	PAIRED	1000 Genomes CDX population sequencing
NA19059	SRS000750	JPT	NA19059.alt_bwamem_GRCh38DH.20150718.JPT.low_coverage.cram	ERZ257039	ERP013771	low coverage WGS	PAIRED	1000 Genomes Japanese population sequencing
HG00183	SRS006902	FIN	HG00183.alt_bwamem_GRCh38DH.20150718.FIN.low_coverage.cram	ERZ254849	ERP013771	low coverage WGS	PAIRED	1000 Genomes Finnish population sequencing
NA19119	SRS000188	YRI	NA19119.alt_bwamem_GRCh38DH.20150718.YRI.low_coverage.cram	ERZ255377	ERP013771	low coverage WGS	PAIRED	1000Genomes Project Pilot 1
HG03618	SRS350805	PJL	HG03618.alt_bwamem_GRCh38DH.20150718.PJL.low_coverage.cram	ERZ257568	ERP013771	low coverage WGS	PAIRED	1000 Genomes PJL WGS sequencing
NA19456	SRS001629	LWK	NA19456.alt_bwamem_GRCh38DH.20150718.LWK.low_coverage.cram	ERZ255378	ERP013771	low coverage WGS	PAIRED	1000 Genomes Luhya population sequencing
HG03369	SRS350791	ESN	HG03369.alt_bwamem_GRCh38DH.20150718.ESN.low_coverage.cram	ERZ255379	ERP013771	low coverage WGS	PAIRED	1000 Genomes ESN Esan WGS
HG04191	SRS368336	BEB	HG04191.alt_bwamem_GRCh38DH.20150718.BEB.low_coverage.cram	ERZ257569	ERP013771	low coverage WGS	PAIRED	1000 Genomes BEB Bengali WGS
HG02772	SRS343984	GWD	HG02772.alt_bwamem_GRCh38DH.20150718.GWD.low_coverage.cram	ERZ255380	ERP013771	low coverage WGS	PAIRED	1000 Genomes GWD population sequencing
HG02629	SRS290904	GWD	HG02629.alt_bwamem_GRCh38DH.20150718.GWD.low_coverage.cram	ERZ255381	ERP013771	low coverage WGS	PAIRED	1000 Genomes GWD population sequencing
HG02025	SRS179106	KHV	HG02025.alt_bwamem_GRCh38DH.20150718.KHV.low_coverage.cram	ERZ257040	ERP013771	low coverage WGS	PAIRED	1000 Genomes KHV population sequencing
HG01852	SRS179153	KHV	HG01852.alt_bwamem_GRCh38DH.20150718.KHV.low_coverage.cram	ERZ257041	ERP013771	low coverage WGS	PAIRED	1000 Genomes KHV population sequencing
NA12045	SRS000062	CEU	NA12045.alt_bwamem_GRCh38DH.20150718.CEU.low_coverage.cram	ERZ254850	ERP013771	low coverage WGS	PAIRED	1000 Genomes CEPH (Utah residents with ancestry from Northern and Western Europe) population sequencing
HG00656	SRS008712	CHS	HG00656.alt_bwamem_GRCh38DH.20150718.CHS.low_coverage.cram	ERZ257042	ERP013771	low coverage WGS	PAIRED	1000 Genomes CHS population sequencing
HG03829	SRS350846	BEB	HG03829.alt_bwamem_GRCh38DH.20150718.BEB.low_coverage.cram	ERZ257570	ERP013771	low coverage WGS	PAIRED	1000 Genomes BEB Bengali WGS
HG03452	SRS344057	MSL	HG03452.alt_bwamem_GRCh38DH.20150718.MSL.low_coverage.cram	ERZ255382	ERP013771	low coverage WGS	PAIRED	1000 Genomes MSL Mende WGS
NA20516	SRS001684	TSI	NA20516.alt_bwamem_GRCh38DH.20150718.TSI.low_coverage.cram	ERZ254851	ERP013771	low coverage WGS	PAIRED	1000 Genomes Toscan population sequencing
NA12342	SRS000624	CEU	NA12342.alt_bwamem_GRCh38DH.20150718.CEU.low_coverage.cram	ERZ254852	ERP013771	low coverage WGS	PAIRED	1000 Genomes CEPH (Utah residents with ancestry from Northern and Western Europe) population sequencing
HG02837	SRS344035	GWD	HG02837.alt_bwamem_GRCh38DH.20150718.GWD.low_coverage.cram	ERZ255383	ERP013771	low coverage WGS	PAIRED	1000 Genomes GWD population sequencing
NA19762	SRS003711	MXL	NA19762.alt_bwamem_GRCh38DH.20150718.MXL.low_coverage.cram	ERZ256661	ERP013771	low coverage WGS	PAIRED	1000 Genomes MXL population sequencing
NA19131	SRS000190	YRI	NA19131.alt_bwamem_GRCh38DH.20150718.YRI.low_coverage.cram	ERZ255384	ERP013771	low coverage WGS	PAIRED	1000Genomes Project Pilot 1
NA19468	SRS001636	LWK	NA19468.alt_bwamem_GRCh38DH.20150718.LWK.low_coverage.cram	ERZ255385	ERP013771	low coverage WGS	PAIRED	1000 Genomes Luhya population sequencing
HG00234	SRS006910	GBR	HG00234.alt_bwamem_GRCh38DH.20150718.GBR.low_coverage.cram	ERZ254853	ERP013771	low coverage WGS	PAIRED	1000 Genomes GBR population sequencing
HG02379	SRS191111	CDX	HG02379.alt_bwamem_GRCh38DH.20150718.CDX.low_coverage.cram	ERZ257043	ERP013771	low coverage WGS	PAIRED	1000 Genomes CDX population sequencing
HG02854	SRS350653	GWD	HG02854.alt_bwamem_GRCh38DH.20150718.GWD.low_coverage.cram	ERZ255386	ERP013771	low coverage WGS	PAIRED	1000 Genomes GWD population sequencing
NA12155	SRS000065	CEU	NA12155.alt_bwamem_GRCh38DH.20150718.CEU.low_coverage.cram	ERZ254854	ERP013771	low coverage WGS	PAIRED	1000 Genomes CEPH (Utah residents with ancestry from Northern and Western Europe) population sequencing
HG04096	SRS368465	ITU	HG04096.alt_bwamem_GRCh38DH.20150718.ITU.low_coverage.cram	ERZ257571	ERP013771	low coverage WGS	PAIRED	1000 Genomes ITU Indian Telugu UK WGS
HG02377	SRS191110	CDX	HG02377.alt_bwamem_GRCh38DH.20150718.CDX.low_coverage.cram	ERZ257044	ERP013771	low coverage WGS	PAIRED	1000 Genomes CDX population sequencing
HG00324	SRS010735	FIN	HG00324.alt_bwamem_GRCh38DH.20150718.FIN.low_coverage.cram	ERZ254855	ERP013771	low coverage WGS	PAIRED	1000 Genomes Finnish population sequencing
HG01069	SRS010753	PUR	HG01069.alt_bwamem_GRCh38DH.20150718.PUR.low_coverage.cram	ERZ256662	ERP013771	low coverage WGS	PAIRED	1000 Genomes PUR population sequencing
NA19204	SRS000206	YRI	NA19204.alt_bwamem_GRCh38DH.20150718.YRI.low_coverage.cram	ERZ255387	ERP013771	low coverage WGS	PAIRED	1000Genomes Project Pilot 1
NA20900	SRS003859	GIH	NA20900.alt_bwamem_GRCh38DH.20150718.GIH.low_coverage.cram	ERZ257572	ERP013771	low coverage WGS	PAIRED	1000 Genomes Gujarati (GIH) population sequencing
HG01066	SRS008761	PUR	HG01066.alt_bwamem_GRCh38DH.20150718.PUR.low_coverage.cram	ERZ256663	ERP013771	low coverage WGS	PAIRED	1000 Genomes PUR population sequencing
HG01510	SRS074320	IBS	HG01510.alt_bwamem_GRCh38DH.20150718.IBS.low_coverage.cram	ERZ254856	ERP013771	low coverage WGS	PAIRED	1000 Genomes IBS population sequencing
NA12751	SRS000076	CEU	NA12751.alt_bwamem_GRCh38DH.20150718.CEU.low_coverage.cram	ERZ254857	ERP013771	low coverage WGS	PAIRED	1000 Genomes CEPH (Utah residents with ancestry from Northern and Western Europe) population sequencing
HG03812	SRS352823	BEB	HG03812.alt_bwamem_GRCh38DH.20150718.BEB.low_coverage.cram	ERZ257573	ERP013771	low coverage WGS	PAIRED	1000 Genomes BEB Bengali WGS
HG03968	SRS352931	ITU	HG03968.alt_bwamem_GRCh38DH.20150718.ITU.low_coverage.cram	ERZ257574	ERP013771	low coverage WGS	PAIRED	1000 Genomes ITU Indian Telugu UK WGS
NA19307	SRS001545	LWK	NA19307.alt_bwamem_GRCh38DH.20150718.LWK.low_coverage.cram	ERZ255388	ERP013771	low coverage WGS	PAIRED	1000 Genomes Luhya population sequencing
HG03490	SRS350802	PJL	HG03490.alt_bwamem_GRCh38DH.20150718.PJL.low_coverage.cram	ERZ257575	ERP013771	low coverage WGS	PAIRED	1000 Genomes PJL WGS sequencing
HG01796	SRS179230	CDX	HG01796.alt_bwamem_GRCh38DH.20150718.CDX.low_coverage.cram	ERZ257045	ERP013771	low coverage WGS	PAIRED	1000 Genomes CDX population sequencing
NA18566	SRS000125	CHB	NA18566.alt_bwamem_GRCh38DH.20150718.CHB.low_coverage.cram	ERZ257046	ERP013771	low coverage WGS	PAIRED	1000 Genomes Han Chinese CHB population sequencing
NA18868	SRS000705	YRI	NA18868.alt_bwamem_GRCh38DH.20150718.YRI.low_coverage.cram	ERZ255389	ERP013771	low coverage WGS	PAIRED	1000 Genomes YRI Yoruba population sequencing
HG00464	SRS006928	CHS	HG00464.alt_bwamem_GRCh38DH.20150718.CHS.low_coverage.cram	ERZ257047	ERP013771	low coverage WGS	PAIRED	1000 Genomes CHS population sequencing
HG03808	SRS352821	BEB	HG03808.alt_bwamem_GRCh38DH.20150718.BEB.low_coverage.cram	ERZ257576	ERP013771	low coverage WGS	PAIRED	1000 Genomes BEB Bengali WGS
HG00458	SRS008617	CHS	HG00458.alt_bwamem_GRCh38DH.20150718.CHS.low_coverage.cram	ERZ257048	ERP013771	low coverage WGS	PAIRED	1000 Genomes CHS population sequencing
NA12829	SRS000638	CEU	NA12829.alt_bwamem_GRCh38DH.20150718.CEU.low_coverage.cram	ERZ254858	ERP013771	low coverage WGS	PAIRED	1000 Genomes CEPH (Utah residents with ancestry from Northern and Western Europe) population sequencing
HG01936	SRS179026	PEL	HG01936.alt_bwamem_GRCh38DH.20150718.PEL.low_coverage.cram	ERZ256664	ERP013771	low coverage WGS	PAIRED	1000 Genomes PEL population sequencing
HG02010	SRS184296	ACB	HG02010.alt_bwamem_GRCh38DH.20150718.ACB.low_coverage.cram	ERZ255390	ERP013771	low coverage WGS	PAIRED	1000 Genomes ACB population sequencing
NA18990	SRS000728	JPT	NA18990.alt_bwamem_GRCh38DH.20150718.JPT.low_coverage.cram	ERZ257049	ERP013771	low coverage WGS	PAIRED	1000 Genomes Japanese population sequencing
NA18994	SRS000732	JPT	NA18994.alt_bwamem_GRCh38DH.20150718.JPT.low_coverage.cram	ERZ257050	ERP013771	low coverage WGS	PAIRED	1000 Genomes Japanese population sequencing
HG02684	SRS290945	PJL	HG02684.alt_bwamem_GRCh38DH.20150718.PJL.low_coverage.cram	ERZ257577	ERP013771	low coverage WGS	PAIRED	1000 Genomes PJL WGS sequencing
HG02301	SRS184302	PEL	HG02301.alt_bwamem_GRCh38DH.20150718.PEL.low_coverage.cram	ERZ256665	ERP013771	low coverage WGS	PAIRED	1000 Genomes PEL population sequencing
HG03616	SRS350827	BEB	HG03616.alt_bwamem_GRCh38DH.20150718.BEB.low_coverage.cram	ERZ257578	ERP013771	low coverage WGS	PAIRED	1000 Genomes BEB Bengali WGS
HG02577	SRS350949	ACB	HG02577.alt_bwamem_GRCh38DH.20150718.ACB.low_coverage.cram	ERZ255391	ERP013771	low coverage WGS	PAIRED	1000 Genomes ACB population sequencing
NA20754	SRS001721	TSI	NA20754.alt_bwamem_GRCh38DH.20150718.TSI.low_coverage.cram	ERZ254859	ERP013771	low coverage WGS	PAIRED	1000 Genomes Toscan population sequencing
HG03575	SRS350719	MSL	HG03575.alt_bwamem_GRCh38DH.20150718.MSL.low_coverage.cram	ERZ255392	ERP013771	low coverage WGS	PAIRED	1000 Genomes MSL Mende WGS
HG01105	SRS010774	PUR	HG01105.alt_bwamem_GRCh38DH.20150718.PUR.low_coverage.cram	ERZ256666	ERP013771	low coverage WGS	PAIRED	1000 Genomes PUR population sequencing
NA19130	SRS000785	YRI	NA19130.alt_bwamem_GRCh38DH.20150718.YRI.low_coverage.cram	ERZ255393	ERP013771	low coverage WGS	PAIRED	1000 Genomes YRI Yoruba population sequencing
HG00556	SRS008652	CHS	HG00556.alt_bwamem_GRCh38DH.20150718.CHS.low_coverage.cram	ERZ257051	ERP013771	low coverage WGS	PAIRED	1000 Genomes CHS population sequencing
HG02887	SRS344007	GWD	HG02887.alt_bwamem_GRCh38DH.20150718.GWD.low_coverage.cram	ERZ255394	ERP013771	low coverage WGS	PAIRED	1000 Genomes GWD population sequencing
HG02462	SRS290868	GWD	HG02462.alt_bwamem_GRCh38DH.20150718.GWD.low_coverage.cram	ERZ255395	ERP013771	low coverage WGS	PAIRED	1000 Genomes GWD population sequencing
NA20753	SRS001720	TSI	NA20753.alt_bwamem_GRCh38DH.20150718.TSI.low_coverage.cram	ERZ254860	ERP013771	low coverage WGS	PAIRED	1000 Genomes Toscan population sequencing
HG02799	SRS343987	GWD	HG02799.alt_bwamem_GRCh38DH.20150718.GWD.low_coverage.cram	ERZ255396	ERP013771	low coverage WGS	PAIRED	1000 Genomes GWD population sequencing
NA11829	SRS000041	CEU	NA11829.alt_bwamem_GRCh38DH.20150718.CEU.low_coverage.cram	ERZ254861	ERP013771	low coverage WGS	PAIRED	1000 Genomes CEPH (Utah residents with ancestry from Northern and Western Europe) population sequencing
HG03196	SRS350781	ESN	HG03196.alt_bwamem_GRCh38DH.20150718.ESN.low_coverage.cram	ERZ255397	ERP013771	low coverage WGS	PAIRED	1000 Genomes ESN Esan WGS
HG01679	SRS084818	IBS	HG01679.alt_bwamem_GRCh38DH.20150718.IBS.low_coverage.cram	ERZ254862	ERP013771	low coverage WGS	PAIRED	1000 Genomes IBS population sequencing
HG02947	SRS350751	ESN	HG02947.alt_bwamem_GRCh38DH.20150718.ESN.low_coverage.cram	ERZ255398	ERP013771	low coverage WGS	PAIRED	1000 Genomes ESN Esan WGS
HG00622	SRS344116	CHS	HG00622.alt_bwamem_GRCh38DH.20150718.CHS.low_coverage.cram	ERZ257052	ERP013771	low coverage WGS	PAIRED	1000 Genomes CHS population sequencing
HG01784	SRS184305	IBS	HG01784.alt_bwamem_GRCh38DH.20150718.IBS.low_coverage.cram	ERZ254863	ERP013771	low coverage WGS	PAIRED	1000 Genomes IBS population sequencing
HG02401	SRS191128	CDX	HG02401.alt_bwamem_GRCh38DH.20150718.CDX.low_coverage.cram	ERZ257053	ERP013771	low coverage WGS	PAIRED	1000 Genomes CDX population sequencing
NA21089	SRS003872	GIH	NA21089.alt_bwamem_GRCh38DH.20150718.GIH.low_coverage.cram	ERZ257579	ERP013771	low coverage WGS	PAIRED	1000 Genomes Gujarati (GIH) population sequencing
NA18605	SRS000137	CHB	NA18605.alt_bwamem_GRCh38DH.20150718.CHB.low_coverage.cram	ERZ257054	ERP013771	low coverage WGS	PAIRED	1000 Genomes Han Chinese CHB population sequencing
HG02702	SRS290921	GWD	HG02702.alt_bwamem_GRCh38DH.20150718.GWD.low_coverage.cram	ERZ255399	ERP013771	low coverage WGS	PAIRED	1000 Genomes GWD population sequencing
HG00671	SRS008718	CHS	HG00671.alt_bwamem_GRCh38DH.20150718.CHS.low_coverage.cram	ERZ257055	ERP013771	low coverage WGS	PAIRED	1000 Genomes CHS population sequencing
NA19704	SRS003672	ASW	NA19704.alt_bwamem_GRCh38DH.20150718.ASW.low_coverage.cram	ERZ255400	ERP013771	low coverage WGS	PAIRED	1000 Genomes ASW population sequencing
NA19058	SRS000749	JPT	NA19058.alt_bwamem_GRCh38DH.20150718.JPT.low_coverage.cram	ERZ257056	ERP013771	low coverage WGS	SINGLE	1000 Genomes Japanese population sequencing
HG02138	SRS179180	KHV	HG02138.alt_bwamem_GRCh38DH.20150718.KHV.low_coverage.cram	ERZ257057	ERP013771	low coverage WGS	PAIRED	1000 Genomes KHV population sequencing
HG00419	SRS008605	CHS	HG00419.alt_bwamem_GRCh38DH.20150718.CHS.low_coverage.cram	ERZ257058	ERP013771	low coverage WGS	PAIRED	1000 Genomes CHS population sequencing
NA18995	SRS000733	JPT	NA18995.alt_bwamem_GRCh38DH.20150718.JPT.low_coverage.cram	ERZ257059	ERP013771	low coverage WGS	PAIRED	1000 Genomes Japanese population sequencing
HG00742	SRS350969	PUR	HG00742.alt_bwamem_GRCh38DH.20150718.PUR.low_coverage.cram	ERZ256667	ERP013771	low coverage WGS	PAIRED	1000 Genomes PUR population sequencing
NA12004	SRS000057	CEU	NA12004.alt_bwamem_GRCh38DH.20150718.CEU.low_coverage.cram	ERZ254864	ERP013771	low coverage WGS	PAIRED	1000 Genomes CEPH (Utah residents with ancestry from Northern and Western Europe) population sequencing
HG01489	SRS074299	CLM	HG01489.alt_bwamem_GRCh38DH.20150718.CLM.low_coverage.cram	ERZ256668	ERP013771	low coverage WGS	PAIRED	1000 Genomes CLM population sequencing
HG03857	SRS368394	STU	HG03857.alt_bwamem_GRCh38DH.20150718.STU.low_coverage.cram	ERZ257580	ERP013771	low coverage WGS	PAIRED	1000 Genomes STU Sri Lankan Tami UK WGS
NA20852	SRS003820	GIH	NA20852.alt_bwamem_GRCh38DH.20150718.GIH.low_coverage.cram	ERZ257581	ERP013771	low coverage WGS	PAIRED	1000 Genomes Gujarati (GIH) population sequencing
NA19681	SRS003662	MXL	NA19681.alt_bwamem_GRCh38DH.20150718.MXL.low_coverage.cram	ERZ256669	ERP013771	low coverage WGS	PAIRED	1000 Genomes MXL population sequencing
HG03354	SRS368222	ESN	HG03354.alt_bwamem_GRCh38DH.20150718.ESN.low_coverage.cram	ERZ255401	ERP013771	low coverage WGS	PAIRED	1000 Genomes ESN Esan WGS
NA20529	SRS001696	TSI	NA20529.alt_bwamem_GRCh38DH.20150718.TSI.low_coverage.cram	ERZ254865	ERP013771	low coverage WGS	PAIRED	1000 Genomes Toscan population sequencing
HG02343	SRS212484	ACB	HG02343.alt_bwamem_GRCh38DH.20150718.ACB.low_coverage.cram	ERZ255402	ERP013771	low coverage WGS	PAIRED	1000 Genomes ACB population sequencing
NA20585	SRS001714	TSI	NA20585.alt_bwamem_GRCh38DH.20150718.TSI.low_coverage.cram	ERZ254866	ERP013771	low coverage WGS	PAIRED	1000 Genomes Toscan population sequencing
HG02895	SRS344010	GWD	HG02895.alt_bwamem_GRCh38DH.20150718.GWD.low_coverage.cram	ERZ255403	ERP013771	low coverage WGS	PAIRED	1000 Genomes GWD population sequencing
HG00304	SRS368510	FIN	HG00304.alt_bwamem_GRCh38DH.20150718.FIN.low_coverage.cram	ERZ254867	ERP013771	low coverage WGS	PAIRED	1000 Genomes Finnish population sequencing
HG02464	SRS290870	GWD	HG02464.alt_bwamem_GRCh38DH.20150718.GWD.low_coverage.cram	ERZ255404	ERP013771	low coverage WGS	PAIRED	1000 Genomes GWD population sequencing
HG03989	SRS368414	STU	HG03989.alt_bwamem_GRCh38DH.20150718.STU.low_coverage.cram	ERZ257582	ERP013771	low coverage WGS	PAIRED	1000 Genomes STU Sri Lankan Tami UK WGS
HG03681	SRS352862	STU	HG03681.alt_bwamem_GRCh38DH.20150718.STU.low_coverage.cram	ERZ257583	ERP013771	low coverage WGS	PAIRED	1000 Genomes STU Sri Lankan Tami UK WGS from blood
NA18593	SRS000135	CHB	NA18593.alt_bwamem_GRCh38DH.20150718.CHB.low_coverage.cram	ERZ257060	ERP013771	low coverage WGS	PAIRED	1000 Genomes Han Chinese CHB population sequencing
NA18530	SRS000648	CHB	NA18530.alt_bwamem_GRCh38DH.20150718.CHB.low_coverage.cram	ERZ257061	ERP013771	low coverage WGS	PAIRED	1000 Genomes Han Chinese CHB population sequencing
NA18878	SRS001471	YRI	NA18878.alt_bwamem_GRCh38DH.20150718.YRI.low_coverage.cram	ERZ255405	ERP013771	low coverage WGS	PAIRED	1000 Genomes YRI Yoruba population sequencing
HG00707	SRS008739	CHS	HG00707.alt_bwamem_GRCh38DH.20150718.CHS.low_coverage.cram	ERZ257062	ERP013771	low coverage WGS	PAIRED	1000 Genomes CHS population sequencing
HG00580	SRS008664	CHS	HG00580.alt_bwamem_GRCh38DH.20150718.CHS.low_coverage.cram	ERZ257063	ERP013771	low coverage WGS	PAIRED	1000 Genomes CHS population sequencing
NA18982	SRS001478	JPT	NA18982.alt_bwamem_GRCh38DH.20150718.JPT.low_coverage.cram	ERZ257064	ERP013771	low coverage WGS	SINGLE	1000 Genomes Japanese population sequencing
NA20276	SRS003764	ASW	NA20276.alt_bwamem_GRCh38DH.20150718.ASW.low_coverage.cram	ERZ255406	ERP013771	low coverage WGS	PAIRED	1000 Genomes ASW population sequencing
HG01461	SRS074292	CLM	HG01461.alt_bwamem_GRCh38DH.20150718.CLM.low_coverage.cram	ERZ256670	ERP013771	low coverage WGS	PAIRED	1000 Genomes CLM population sequencing
HG00308	SRS008545	FIN	HG00308.alt_bwamem_GRCh38DH.20150718.FIN.low_coverage.cram	ERZ254868	ERP013771	low coverage WGS	PAIRED	1000 Genomes Finnish population sequencing
HG03899	SRS368389	STU	HG03899.alt_bwamem_GRCh38DH.20150718.STU.low_coverage.cram	ERZ257584	ERP013771	low coverage WGS	PAIRED	1000 Genomes STU Sri Lankan Tami UK WGS
NA20814	SRS001771	TSI	NA20814.alt_bwamem_GRCh38DH.20150718.TSI.low_coverage.cram	ERZ254869	ERP013771	low coverage WGS	PAIRED	1000 Genomes Toscan population sequencing
HG00174	SRS006894	FIN	HG00174.alt_bwamem_GRCh38DH.20150718.FIN.low_coverage.cram	ERZ254870	ERP013771	low coverage WGS	PAIRED	1000 Genomes Finnish population sequencing
NA19792	SRS006569	MXL	NA19792.alt_bwamem_GRCh38DH.20150718.MXL.low_coverage.cram	ERZ256671	ERP013771	low coverage WGS	PAIRED	1000 Genomes Luhya population sequencing
HG03642	SRS350861	STU	HG03642.alt_bwamem_GRCh38DH.20150718.STU.low_coverage.cram	ERZ257585	ERP013771	low coverage WGS	PAIRED	1000 Genomes STU Sri Lankan Tami UK WGS from blood
NA18647	SRS000697	CHB	NA18647.alt_bwamem_GRCh38DH.20150718.CHB.low_coverage.cram	ERZ257065	ERP013771	low coverage WGS	PAIRED	1000 Genomes Han Chinese CHB population sequencing
NA18959	SRS000163	JPT	NA18959.alt_bwamem_GRCh38DH.20150718.JPT.low_coverage.cram	ERZ257066	ERP013771	low coverage WGS	PAIRED	1000 Genomes Japanese population sequencing
HG02031	SRS191094	KHV	HG02031.alt_bwamem_GRCh38DH.20150718.KHV.low_coverage.cram	ERZ257067	ERP013771	low coverage WGS	PAIRED	1000 Genomes KHV population sequencing
HG01942	SRS179032	PEL	HG01942.alt_bwamem_GRCh38DH.20150718.PEL.low_coverage.cram	ERZ256672	ERP013771	low coverage WGS	PAIRED	1000 Genomes PEL population sequencing
HG03401	SRS350671	MSL	HG03401.alt_bwamem_GRCh38DH.20150718.MSL.low_coverage.cram	ERZ255407	ERP013771	low coverage WGS	PAIRED	1000 Genomes MSL Mende WGS
NA18567	SRS001376	CHB	NA18567.alt_bwamem_GRCh38DH.20150718.CHB.low_coverage.cram	ERZ257068	ERP013771	low coverage WGS	PAIRED	1000 Genomes Han Chinese CHB population sequencing
HG00593	SRS008674	CHS	HG00593.alt_bwamem_GRCh38DH.20150718.CHS.low_coverage.cram	ERZ257069	ERP013771	low coverage WGS	PAIRED	1000 Genomes CHS population sequencing
HG01672	SRS084811	IBS	HG01672.alt_bwamem_GRCh38DH.20150718.IBS.low_coverage.cram	ERZ254871	ERP013771	low coverage WGS	PAIRED	1000 Genomes IBS population sequencing
HG04238	SRS368483	ITU	HG04238.alt_bwamem_GRCh38DH.20150718.ITU.low_coverage.cram	ERZ257586	ERP013771	low coverage WGS	PAIRED	1000 Genomes ITU Indian Telugu UK WGS
HG00733	SRS008747	PUR	HG00733.alt_bwamem_GRCh38DH.20150718.PUR.low_coverage.cram	ERZ256673	ERP013771	low coverage WGS	PAIRED	1000 Genomes PUR population sequencing
HG00270	SRS008540	FIN	HG00270.alt_bwamem_GRCh38DH.20150718.FIN.low_coverage.cram	ERZ254872	ERP013771	low coverage WGS	PAIRED	1000 Genomes Finnish population sequencing
NA20522	SRS001690	TSI	NA20522.alt_bwamem_GRCh38DH.20150718.TSI.low_coverage.cram	ERZ254873	ERP013771	low coverage WGS	PAIRED	1000 Genomes Toscan population sequencing
HG00187	SRS006905	FIN	HG00187.alt_bwamem_GRCh38DH.20150718.FIN.low_coverage.cram	ERZ254874	ERP013771	low coverage WGS	PAIRED	1000 Genomes Finnish population sequencing
NA18611	SRS000666	CHB	NA18611.alt_bwamem_GRCh38DH.20150718.CHB.low_coverage.cram	ERZ257070	ERP013771	low coverage WGS	PAIRED	1000 Genomes Han Chinese CHB population sequencing
NA19440	SRS001616	LWK	NA19440.alt_bwamem_GRCh38DH.20150718.LWK.low_coverage.cram	ERZ255408	ERP013771	low coverage WGS	PAIRED	1000 Genomes Luhya population sequencing
HG03874	SRS350922	ITU	HG03874.alt_bwamem_GRCh38DH.20150718.ITU.low_coverage.cram	ERZ257587	ERP013771	low coverage WGS	PAIRED	1000 Genomes ITU Indian Telugu UK WGS from blood
HG00360	SRS008577	FIN	HG00360.alt_bwamem_GRCh38DH.20150718.FIN.low_coverage.cram	ERZ254875	ERP013771	low coverage WGS	PAIRED	1000 Genomes Finnish population sequencing
NA19239	SRS000213	YRI	NA19239.alt_bwamem_GRCh38DH.20150718.YRI.low_coverage.cram	ERZ255409	ERP013771	low coverage WGS	PAIRED	1000 Genomes YRI Yoruba population sequencing
HG02501	SRS350937	ACB	HG02501.alt_bwamem_GRCh38DH.20150718.ACB.low_coverage.cram	ERZ255410	ERP013771	low coverage WGS	PAIRED	1000 Genomes ACB population sequencing
NA18949	SRS000158	JPT	NA18949.alt_bwamem_GRCh38DH.20150718.JPT.low_coverage.cram	ERZ257071	ERP013771	low coverage WGS	PAIRED	1000 Genomes Japanese population sequencing
NA20543	SRS001710	TSI	NA20543.alt_bwamem_GRCh38DH.20150718.TSI.low_coverage.cram	ERZ254876	ERP013771	low coverage WGS	PAIRED	1000 Genomes Toscan population sequencing
HG04060	SRS368451	ITU	HG04060.alt_bwamem_GRCh38DH.20150718.ITU.low_coverage.cram	ERZ257588	ERP013771	low coverage WGS	PAIRED	1000 Genomes ITU Indian Telugu UK WGS
NA19153	SRS000198	YRI	NA19153.alt_bwamem_GRCh38DH.20150718.YRI.low_coverage.cram	ERZ255411	ERP013771	low coverage WGS	PAIRED	1000 Genomes YRI Yoruba population sequencing
HG00640	SRS008703	PUR	HG00640.alt_bwamem_GRCh38DH.20150718.PUR.low_coverage.cram	ERZ256674	ERP013771	low coverage WGS	PAIRED	1000 Genomes PUR population sequencing
HG00596	SRS008677	CHS	HG00596.alt_bwamem_GRCh38DH.20150718.CHS.low_coverage.cram	ERZ257072	ERP013771	low coverage WGS	PAIRED	1000 Genomes CHS population sequencing
HG01527	SRS074337	IBS	HG01527.alt_bwamem_GRCh38DH.20150718.IBS.low_coverage.cram	ERZ254877	ERP013771	low coverage WGS	PAIRED	1000 Genomes IBS population sequencing
HG02628	SRS290903	GWD	HG02628.alt_bwamem_GRCh38DH.20150718.GWD.low_coverage.cram	ERZ255412	ERP013771	low coverage WGS	PAIRED	1000 Genomes GWD population sequencing
HG02721	SRS290924	GWD	HG02721.alt_bwamem_GRCh38DH.20150718.GWD.low_coverage.cram	ERZ255413	ERP013771	low coverage WGS	PAIRED	1000 Genomes GWD population sequencing
NA06986	SRS000031	CEU	NA06986.alt_bwamem_GRCh38DH.20150718.CEU.low_coverage.cram	ERZ254878	ERP013771	low coverage WGS	PAIRED	1000 Genomes CEPH (Utah residents with ancestry from Northern and Western Europe) population sequencing
HG01923	SRS179016	PEL	HG01923.alt_bwamem_GRCh38DH.20150718.PEL.low_coverage.cram	ERZ256675	ERP013771	low coverage WGS	PAIRED	1000 Genomes PEL population sequencing
NA19657	SRS003644	MXL	NA19657.alt_bwamem_GRCh38DH.20150718.MXL.low_coverage.cram	ERZ256676	ERP013771	low coverage WGS	PAIRED	1000 Genomes MXL population sequencing
NA20885	SRS003844	GIH	NA20885.alt_bwamem_GRCh38DH.20150718.GIH.low_coverage.cram	ERZ257589	ERP013771	low coverage WGS	PAIRED	1000 Genomes Gujarati (GIH) population sequencing
HG01432	SRS351004	CLM	HG01432.alt_bwamem_GRCh38DH.20150718.CLM.low_coverage.cram	ERZ256677	ERP013771	low coverage WGS	PAIRED	1000 Genomes CLM population sequencing
NA12717	SRS000073	CEU	NA12717.alt_bwamem_GRCh38DH.20150718.CEU.low_coverage.cram	ERZ254879	ERP013771	low coverage WGS	PAIRED	1000 Genomes CEPH (Utah residents with ancestry from Northern and Western Europe) population sequencing
NA19788	SRS003731	MXL	NA19788.alt_bwamem_GRCh38DH.20150718.MXL.low_coverage.cram	ERZ256678	ERP013771	low coverage WGS	PAIRED	1000 Genomes MXL population sequencing
HG02239	SRS191091	IBS	HG02239.alt_bwamem_GRCh38DH.20150718.IBS.low_coverage.cram	ERZ254880	ERP013771	low coverage WGS	PAIRED	1000 Genomes IBS population sequencing
HG03686	SRS352864	STU	HG03686.alt_bwamem_GRCh38DH.20150718.STU.low_coverage.cram	ERZ257590	ERP013771	low coverage WGS	PAIRED	1000 Genomes STU Sri Lankan Tami UK WGS
HG00242	SRS008517	GBR	HG00242.alt_bwamem_GRCh38DH.20150718.GBR.low_coverage.cram	ERZ254881	ERP013771	low coverage WGS	PAIRED	1000 Genomes GBR population sequencing
HG02398	SRS191126	CDX	HG02398.alt_bwamem_GRCh38DH.20150718.CDX.low_coverage.cram	ERZ257073	ERP013771	low coverage WGS	PAIRED	1000 Genomes CDX population sequencing
HG00151	SRS006884	GBR	HG00151.alt_bwamem_GRCh38DH.20150718.GBR.low_coverage.cram	ERZ254882	ERP013771	low coverage WGS	PAIRED	1000 Genomes GBR population sequencing
HG00233	SRS006909	GBR	HG00233.alt_bwamem_GRCh38DH.20150718.GBR.low_coverage.cram	ERZ254883	ERP013771	low coverage WGS	PAIRED	1000 Genomes GBR population sequencing
HG01272	SRS010851	CLM	HG01272.alt_bwamem_GRCh38DH.20150718.CLM.low_coverage.cram	ERZ256679	ERP013771	low coverage WGS	PAIRED	1000 Genomes CLM population sequencing
HG03851	SRS352890	STU	HG03851.alt_bwamem_GRCh38DH.20150718.STU.low_coverage.cram	ERZ257591	ERP013771	low coverage WGS	PAIRED	1000 Genomes STU Sri Lankan Tami UK WGS
HG04200	SRS368470	ITU	HG04200.alt_bwamem_GRCh38DH.20150718.ITU.low_coverage.cram	ERZ257592	ERP013771	low coverage WGS	PAIRED	1000 Genomes ITU Indian Telugu UK WGS
NA19782	SRS003725	MXL	NA19782.alt_bwamem_GRCh38DH.20150718.MXL.low_coverage.cram	ERZ256680	ERP013771	low coverage WGS	PAIRED	1000 Genomes MXL population sequencing
HG04047	SRS368419	STU	HG04047.alt_bwamem_GRCh38DH.20150718.STU.low_coverage.cram	ERZ257593	ERP013771	low coverage WGS	PAIRED	1000 Genomes STU Sri Lankan Tami UK WGS
HG04202	SRS368473	ITU	HG04202.alt_bwamem_GRCh38DH.20150718.ITU.low_coverage.cram	ERZ257594	ERP013771	low coverage WGS	PAIRED	1000 Genomes ITU Indian Telugu UK WGS
NA18970	SRS000171	JPT	NA18970.alt_bwamem_GRCh38DH.20150718.JPT.low_coverage.cram	ERZ257074	ERP013771	low coverage WGS	PAIRED	1000 Genomes Japanese population sequencing
HG01673	SRS084812	IBS	HG01673.alt_bwamem_GRCh38DH.20150718.IBS.low_coverage.cram	ERZ254884	ERP013771	low coverage WGS	PAIRED	1000 Genomes IBS population sequencing
HG02786	SRS344101	PJL	HG02786.alt_bwamem_GRCh38DH.20150718.PJL.low_coverage.cram	ERZ257595	ERP013771	low coverage WGS	PAIRED	1000 Genomes PJL WGS sequencing
HG01855	SRS179155	KHV	HG01855.alt_bwamem_GRCh38DH.20150718.KHV.low_coverage.cram	ERZ257075	ERP013771	low coverage WGS	PAIRED	1000 Genomes KHV population sequencing
NA12777	SRS000635	CEU	NA12777.alt_bwamem_GRCh38DH.20150718.CEU.low_coverage.cram	ERZ254885	ERP013771	low coverage WGS	PAIRED	1000 Genomes CEPH (Utah residents with ancestry from Northern and Western Europe) population sequencing
HG02402	SRS191129	CDX	HG02402.alt_bwamem_GRCh38DH.20150718.CDX.low_coverage.cram	ERZ257076	ERP013771	low coverage WGS	PAIRED	1000 Genomes CDX population sequencing
NA20520	SRS001688	TSI	NA20520.alt_bwamem_GRCh38DH.20150718.TSI.low_coverage.cram	ERZ254886	ERP013771	low coverage WGS	PAIRED	1000 Genomes Toscan population sequencing
NA20504	SRS001672	TSI	NA20504.alt_bwamem_GRCh38DH.20150718.TSI.low_coverage.cram	ERZ254887	ERP013771	low coverage WGS	PAIRED	1000 Genomes Toscan population sequencing
NA19750	SRS003702	MXL	NA19750.alt_bwamem_GRCh38DH.20150718.MXL.low_coverage.cram	ERZ256681	ERP013771	low coverage WGS	PAIRED	1000 Genomes MXL population sequencing
HG03986	SRS350889	STU	HG03986.alt_bwamem_GRCh38DH.20150718.STU.low_coverage.cram	ERZ257596	ERP013771	low coverage WGS	PAIRED	1000 Genomes STU Sri Lankan Tami UK WGS from blood
HG03789	SRS350918	ITU	HG03789.alt_bwamem_GRCh38DH.20150718.ITU.low_coverage.cram	ERZ257597	ERP013771	low coverage WGS	PAIRED	1000 Genomes ITU Indian Telugu UK WGS from blood
NA19308	SRS001546	LWK	NA19308.alt_bwamem_GRCh38DH.20150718.LWK.low_coverage.cram	ERZ255414	ERP013771	low coverage WGS	PAIRED	1000 Genomes Luhya population sequencing
NA21107	SRS003887	GIH	NA21107.alt_bwamem_GRCh38DH.20150718.GIH.low_coverage.cram	ERZ257598	ERP013771	low coverage WGS	PAIRED	1000 Genomes Gujarati (GIH) population sequencing
HG00327	SRS008556	FIN	HG00327.alt_bwamem_GRCh38DH.20150718.FIN.low_coverage.cram	ERZ254888	ERP013771	low coverage WGS	PAIRED	1000 Genomes Finnish population sequencing
HG03189	SRS368193	ESN	HG03189.alt_bwamem_GRCh38DH.20150718.ESN.low_coverage.cram	ERZ255415	ERP013771	low coverage WGS	PAIRED	1000 Genomes ESN Esan WGS
HG01028	SRS179224	CDX	HG01028.alt_bwamem_GRCh38DH.20150718.CDX.low_coverage.cram	ERZ257077	ERP013771	low coverage WGS	PAIRED	1000 Genomes CDX population sequencing
HG00672	SRS008719	CHS	HG00672.alt_bwamem_GRCh38DH.20150718.CHS.low_coverage.cram	ERZ257078	ERP013771	low coverage WGS	PAIRED	1000 Genomes CHS population sequencing
HG04128	SRS368370	BEB	HG04128.alt_bwamem_GRCh38DH.20150718.BEB.low_coverage.cram	ERZ257599	ERP013771	low coverage WGS	PAIRED	1000 Genomes BEB Bengali WGS
HG03709	SRS350821	PJL	HG03709.alt_bwamem_GRCh38DH.20150718.PJL.low_coverage.cram	ERZ257600	ERP013771	low coverage WGS	PAIRED	1000 Genomes PJL WGS sequencing
HG03025	SRS350639	GWD	HG03025.alt_bwamem_GRCh38DH.20150718.GWD.low_coverage.cram	ERZ255416	ERP013771	low coverage WGS	PAIRED	1000 Genomes GWD population sequencing
NA12878	SRS000090	CEU	NA12878.alt_bwamem_GRCh38DH.20150718.CEU.low_coverage.cram	ERZ254889	ERP013771	low coverage WGS	PAIRED	1000 Genomes CEPH (Utah residents with ancestry from Northern and Western Europe) population sequencing
HG01365	SRS074274	CLM	HG01365.alt_bwamem_GRCh38DH.20150718.CLM.low_coverage.cram	ERZ256682	ERP013771	low coverage WGS	PAIRED	1000 Genomes CLM population sequencing
HG03126	SRS368178	ESN	HG03126.alt_bwamem_GRCh38DH.20150718.ESN.low_coverage.cram	ERZ255417	ERP013771	low coverage WGS	PAIRED	1000 Genomes ESN Esan WGS
HG03099	SRS344072	ESN	HG03099.alt_bwamem_GRCh38DH.20150718.ESN.low_coverage.cram	ERZ255418	ERP013771	low coverage WGS	PAIRED	1000 Genomes ESN Esan WGS
HG03021	SRS368298	PJL	HG03021.alt_bwamem_GRCh38DH.20150718.PJL.low_coverage.cram	ERZ257601	ERP013771	low coverage WGS	PAIRED	1000 Genomes PJL WGS sequencing
NA19723	SRS003687	MXL	NA19723.alt_bwamem_GRCh38DH.20150718.MXL.low_coverage.cram	ERZ256683	ERP013771	low coverage WGS	PAIRED	1000 Genomes MXL population sequencing
NA19728	SRS003692	MXL	NA19728.alt_bwamem_GRCh38DH.20150718.MXL.low_coverage.cram	ERZ256684	ERP013771	low coverage WGS	PAIRED	1000 Genomes MXL population sequencing
HG01747	SRS179190	IBS	HG01747.alt_bwamem_GRCh38DH.20150718.IBS.low_coverage.cram	ERZ254890	ERP013771	low coverage WGS	PAIRED	1000 Genomes IBS population sequencing
HG01986	SRS191036	ACB	HG01986.alt_bwamem_GRCh38DH.20150718.ACB.low_coverage.cram	ERZ255419	ERP013771	low coverage WGS	PAIRED	1000 Genomes ACB population sequencing
HG01864	SRS179163	KHV	HG01864.alt_bwamem_GRCh38DH.20150718.KHV.low_coverage.cram	ERZ257079	ERP013771	low coverage WGS	PAIRED	1000 Genomes KHV population sequencing
HG00251	SRS010723	GBR	HG00251.alt_bwamem_GRCh38DH.20150718.GBR.low_coverage.cram	ERZ254891	ERP013771	low coverage WGS	PAIRED	1000 Genomes GBR population sequencing
HG02603	SRS290933	PJL	HG02603.alt_bwamem_GRCh38DH.20150718.PJL.low_coverage.cram	ERZ257602	ERP013771	low coverage WGS	PAIRED	1000 Genomes PJL WGS sequencing
HG02252	SRS351030	PEL	HG02252.alt_bwamem_GRCh38DH.20150718.PEL.low_coverage.cram	ERZ256685	ERP013771	low coverage WGS	PAIRED	1000 Genomes PEL population sequencing
NA19916	SRS003751	ASW	NA19916.alt_bwamem_GRCh38DH.20150718.ASW.low_coverage.cram	ERZ255420	ERP013771	low coverage WGS	PAIRED	1000 Genomes ASW population sequencing
HG02585	SRS290885	GWD	HG02585.alt_bwamem_GRCh38DH.20150718.GWD.low_coverage.cram	ERZ255421	ERP013771	low coverage WGS	PAIRED	1000 Genomes GWD population sequencing
HG02696	SRS290951	PJL	HG02696.alt_bwamem_GRCh38DH.20150718.PJL.low_coverage.cram	ERZ257603	ERP013771	low coverage WGS	PAIRED	1000 Genomes PJL WGS sequencing
NA19328	SRS001563	LWK	NA19328.alt_bwamem_GRCh38DH.20150718.LWK.low_coverage.cram	ERZ255422	ERP013771	low coverage WGS	PAIRED	1000 Genomes Luhya population sequencing
HG02185	SRS179265	CDX	HG02185.alt_bwamem_GRCh38DH.20150718.CDX.low_coverage.cram	ERZ257080	ERP013771	low coverage WGS	PAIRED	1000 Genomes CDX population sequencing
HG02512	SRS212527	KHV	HG02512.alt_bwamem_GRCh38DH.20150718.KHV.low_coverage.cram	ERZ257081	ERP013771	low coverage WGS	PAIRED	1000 Genomes KHV population sequencing
HG03947	SRS352896	STU	HG03947.alt_bwamem_GRCh38DH.20150718.STU.low_coverage.cram	ERZ257604	ERP013771	low coverage WGS	PAIRED	1000 Genomes STU Sri Lankan Tami UK WGS
NA18639	SRS000691	CHB	NA18639.alt_bwamem_GRCh38DH.20150718.CHB.low_coverage.cram	ERZ257082	ERP013771	low coverage WGS	PAIRED	1000 Genomes Han Chinese CHB population sequencing
NA20787	SRS001748	TSI	NA20787.alt_bwamem_GRCh38DH.20150718.TSI.low_coverage.cram	ERZ254892	ERP013771	low coverage WGS	PAIRED	1000 Genomes Toscan population sequencing
HG02285	SRS184298	PEL	HG02285.alt_bwamem_GRCh38DH.20150718.PEL.low_coverage.cram	ERZ256686	ERP013771	low coverage WGS	PAIRED	1000 Genomes PEL population sequencing
HG03132	SRS344087	ESN	HG03132.alt_bwamem_GRCh38DH.20150718.ESN.low_coverage.cram	ERZ255423	ERP013771	low coverage WGS	PAIRED	1000 Genomes ESN Esan WGS
HG03393	SRS368140	MSL	HG03393.alt_bwamem_GRCh38DH.20150718.MSL.low_coverage.cram	ERZ255424	ERP013771	low coverage WGS	PAIRED	1000 Genomes MSL Mende WGS
HG03342	SRS350788	ESN	HG03342.alt_bwamem_GRCh38DH.20150718.ESN.low_coverage.cram	ERZ255425	ERP013771	low coverage WGS	PAIRED	1000 Genomes ESN Esan WGS
HG00583	SRS008667	CHS	HG00583.alt_bwamem_GRCh38DH.20150718.CHS.low_coverage.cram	ERZ257083	ERP013771	low coverage WGS	PAIRED	1000 Genomes CHS population sequencing
HG00437	SRS008614	CHS	HG00437.alt_bwamem_GRCh38DH.20150718.CHS.low_coverage.cram	ERZ257084	ERP013771	low coverage WGS	PAIRED	1000 Genomes CHS population sequencing
HG03600	SRS368363	BEB	HG03600.alt_bwamem_GRCh38DH.20150718.BEB.low_coverage.cram	ERZ257605	ERP013771	low coverage WGS	PAIRED	1000 Genomes BEB Bengali WGS
HG03237	SRS352794	PJL	HG03237.alt_bwamem_GRCh38DH.20150718.PJL.low_coverage.cram	ERZ257606	ERP013771	low coverage WGS	PAIRED	1000 Genomes PJL WGS sequencing
HG03698	SRS352874	STU	HG03698.alt_bwamem_GRCh38DH.20150718.STU.low_coverage.cram	ERZ257607	ERP013771	low coverage WGS	PAIRED	1000 Genomes STU Sri Lankan Tami UK WGS
HG03311	SRS368213	ESN	HG03311.alt_bwamem_GRCh38DH.20150718.ESN.low_coverage.cram	ERZ255426	ERP013771	low coverage WGS	PAIRED	1000 Genomes ESN Esan WGS
HG02562	SRS290874	GWD	HG02562.alt_bwamem_GRCh38DH.20150718.GWD.low_coverage.cram	ERZ255427	ERP013771	low coverage WGS	PAIRED	1000 Genomes GWD population sequencing
NA19652	SRS003639	MXL	NA19652.alt_bwamem_GRCh38DH.20150718.MXL.low_coverage.cram	ERZ256687	ERP013771	low coverage WGS	PAIRED	1000 Genomes MXL population sequencing
HG03960	SRS352930	ITU	HG03960.alt_bwamem_GRCh38DH.20150718.ITU.low_coverage.cram	ERZ257608	ERP013771	low coverage WGS	PAIRED	1000 Genomes ITU Indian Telugu UK WGS
HG03888	SRS350878	STU	HG03888.alt_bwamem_GRCh38DH.20150718.STU.low_coverage.cram	ERZ257609	ERP013771	low coverage WGS	PAIRED	1000 Genomes STU Sri Lankan Tami UK WGS
HG04132	SRS368339	BEB	HG04132.alt_bwamem_GRCh38DH.20150718.BEB.low_coverage.cram	ERZ257610	ERP013771	low coverage WGS	PAIRED	1000 Genomes BEB Bengali WGS
HG03549	SRS368149	MSL	HG03549.alt_bwamem_GRCh38DH.20150718.MSL.low_coverage.cram	ERZ255428	ERP013771	low coverage WGS	PAIRED	1000 Genomes MSL Mende WGS
HG03518	SRS368237	ESN	HG03518.alt_bwamem_GRCh38DH.20150718.ESN.low_coverage.cram	ERZ255429	ERP013771	low coverage WGS	PAIRED	1000 Genomes ESN Esan WGS
NA18558	SRS000120	CHB	NA18558.alt_bwamem_GRCh38DH.20150718.CHB.low_coverage.cram	ERZ257085	ERP013771	low coverage WGS	PAIRED	1000 Genomes Han Chinese CHB population sequencing
NA20586	SRS001715	TSI	NA20586.alt_bwamem_GRCh38DH.20150718.TSI.low_coverage.cram	ERZ254893	ERP013771	low coverage WGS	PAIRED	1000 Genomes Toscan population sequencing
HG00557	SRS008653	CHS	HG00557.alt_bwamem_GRCh38DH.20150718.CHS.low_coverage.cram	ERZ257086	ERP013771	low coverage WGS	PAIRED	1000 Genomes CHS population sequencing
HG02807	SRS343992	GWD	HG02807.alt_bwamem_GRCh38DH.20150718.GWD.low_coverage.cram	ERZ255430	ERP013771	low coverage WGS	PAIRED	1000 Genomes GWD population sequencing
HG00357	SRS008574	FIN	HG00357.alt_bwamem_GRCh38DH.20150718.FIN.low_coverage.cram	ERZ254894	ERP013771	low coverage WGS	PAIRED	1000 Genomes Finnish population sequencing
HG02178	SRS179259	CDX	HG02178.alt_bwamem_GRCh38DH.20150718.CDX.low_coverage.cram	ERZ257087	ERP013771	low coverage WGS	PAIRED	1000 Genomes CDX population sequencing
HG02180	SRS179261	CDX	HG02180.alt_bwamem_GRCh38DH.20150718.CDX.low_coverage.cram	ERZ257088	ERP013771	low coverage WGS	PAIRED	1000 Genomes CDX population sequencing
NA20810	SRS001767	TSI	NA20810.alt_bwamem_GRCh38DH.20150718.TSI.low_coverage.cram	ERZ254895	ERP013771	low coverage WGS	PAIRED	1000 Genomes Toscan population sequencing
HG02137	SRS212524	KHV	HG02137.alt_bwamem_GRCh38DH.20150718.KHV.low_coverage.cram	ERZ257089	ERP013771	low coverage WGS	PAIRED	1000 Genomes KHV population sequencing
HG04006	SRS350883	STU	HG04006.alt_bwamem_GRCh38DH.20150718.STU.low_coverage.cram	ERZ257611	ERP013771	low coverage WGS	PAIRED	1000 Genomes STU Sri Lankan Tami UK WGS from blood
NA18946	SRS000717	JPT	NA18946.alt_bwamem_GRCh38DH.20150718.JPT.low_coverage.cram	ERZ257090	ERP013771	low coverage WGS	PAIRED	1000 Genomes Japanese population sequencing
HG03135	SRS344090	ESN	HG03135.alt_bwamem_GRCh38DH.20150718.ESN.low_coverage.cram	ERZ255431	ERP013771	low coverage WGS	PAIRED	1000 Genomes ESN Esan WGS
HG01164	SRS350978	PUR	HG01164.alt_bwamem_GRCh38DH.20150718.PUR.low_coverage.cram	ERZ256688	ERP013771	low coverage WGS	PAIRED	1000 Genomes PUR population sequencing
HG00632	SRS344120	CHS	HG00632.alt_bwamem_GRCh38DH.20150718.CHS.low_coverage.cram	ERZ257091	ERP013771	low coverage WGS	PAIRED	1000 Genomes CHS population sequencing
HG01516	SRS074326	IBS	HG01516.alt_bwamem_GRCh38DH.20150718.IBS.low_coverage.cram	ERZ254896	ERP013771	low coverage WGS	PAIRED	1000 Genomes IBS population sequencing
NA20873	SRS003833	GIH	NA20873.alt_bwamem_GRCh38DH.20150718.GIH.low_coverage.cram	ERZ257612	ERP013771	low coverage WGS	PAIRED	1000 Genomes Gujarati (GIH) population sequencing
HG02383	SRS191115	CDX	HG02383.alt_bwamem_GRCh38DH.20150718.CDX.low_coverage.cram	ERZ257092	ERP013771	low coverage WGS	PAIRED	1000 Genomes CDX population sequencing
HG03833	SRS350847	BEB	HG03833.alt_bwamem_GRCh38DH.20150718.BEB.low_coverage.cram	ERZ257613	ERP013771	low coverage WGS	PAIRED	1000 Genomes BEB Bengali WGS
HG02165	SRS179257	CDX	HG02165.alt_bwamem_GRCh38DH.20150718.CDX.low_coverage.cram	ERZ257093	ERP013771	low coverage WGS	PAIRED	1000 Genomes CDX population sequencing
HG01323	SRS350958	PUR	HG01323.alt_bwamem_GRCh38DH.20150718.PUR.low_coverage.cram	ERZ256689	ERP013771	low coverage WGS	PAIRED	1000 Genomes PUR population sequencing
HG03696	SRS352871	STU	HG03696.alt_bwamem_GRCh38DH.20150718.STU.low_coverage.cram	ERZ257614	ERP013771	low coverage WGS	PAIRED	1000 Genomes STU Sri Lankan Tami UK WGS
HG03668	SRS350812	PJL	HG03668.alt_bwamem_GRCh38DH.20150718.PJL.low_coverage.cram	ERZ257615	ERP013771	low coverage WGS	PAIRED	1000 Genomes PJL WGS sequencing
HG02090	SRS179070	PEL	HG02090.alt_bwamem_GRCh38DH.20150718.PEL.low_coverage.cram	ERZ256690	ERP013771	low coverage WGS	PAIRED	1000 Genomes PEL population sequencing
HG02347	SRS351042	PEL	HG02347.alt_bwamem_GRCh38DH.20150718.PEL.low_coverage.cram	ERZ256691	ERP013771	low coverage WGS	PAIRED	1000 Genomes PEL population sequencing
HG00133	SRS006866	GBR	HG00133.alt_bwamem_GRCh38DH.20150718.GBR.low_coverage.cram	ERZ254897	ERP013771	low coverage WGS	PAIRED	1000 Genomes GBR population sequencing
HG01771	SRS179199	IBS	HG01771.alt_bwamem_GRCh38DH.20150718.IBS.low_coverage.cram	ERZ254898	ERP013771	low coverage WGS	PAIRED	1000 Genomes IBS population sequencing
HG00375	SRS008589	FIN	HG00375.alt_bwamem_GRCh38DH.20150718.FIN.low_coverage.cram	ERZ254899	ERP013771	low coverage WGS	PAIRED	1000 Genomes Finnish population sequencing
NA19323	SRS001560	LWK	NA19323.alt_bwamem_GRCh38DH.20150718.LWK.low_coverage.cram	ERZ255432	ERP013771	low coverage WGS	PAIRED	1000 Genomes Luhya population sequencing
HG01474	SRS351015	CLM	HG01474.alt_bwamem_GRCh38DH.20150718.CLM.low_coverage.cram	ERZ256692	ERP013771	low coverage WGS	PAIRED	1000 Genomes CLM population sequencing
HG00290	SRS368499	FIN	HG00290.alt_bwamem_GRCh38DH.20150718.FIN.low_coverage.cram	ERZ254900	ERP013771	low coverage WGS	PAIRED	1000 Genomes Finnish population sequencing
HG02493	SRS368244	PJL	HG02493.alt_bwamem_GRCh38DH.20150718.PJL.low_coverage.cram	ERZ257616	ERP013771	low coverage WGS	PAIRED	1000 Genomes PJL WGS sequencing
NA18548	SRS000655	CHB	NA18548.alt_bwamem_GRCh38DH.20150718.CHB.low_coverage.cram	ERZ257094	ERP013771	low coverage WGS	PAIRED	1000 Genomes Han Chinese CHB population sequencing
HG00701	SRS008733	CHS	HG00701.alt_bwamem_GRCh38DH.20150718.CHS.low_coverage.cram	ERZ257095	ERP013771	low coverage WGS	PAIRED	1000 Genomes CHS population sequencing
HG02146	SRS191063	PEL	HG02146.alt_bwamem_GRCh38DH.20150718.PEL.low_coverage.cram	ERZ256693	ERP013771	low coverage WGS	PAIRED	1000 Genomes PEL population sequencing
HG02715	SRS343977	GWD	HG02715.alt_bwamem_GRCh38DH.20150718.GWD.low_coverage.cram	ERZ255433	ERP013771	low coverage WGS	PAIRED	1000 Genomes GWD population sequencing
HG01872	SRS179171	KHV	HG01872.alt_bwamem_GRCh38DH.20150718.KHV.low_coverage.cram	ERZ257096	ERP013771	low coverage WGS	PAIRED	1000 Genomes KHV population sequencing
NA18877	SRS001470	YRI	NA18877.alt_bwamem_GRCh38DH.20150718.YRI.low_coverage.cram	ERZ255434	ERP013771	low coverage WGS	PAIRED	1000 Genomes YRI Yoruba population sequencing
HG02173	SRS351050	CDX	HG02173.alt_bwamem_GRCh38DH.20150718.CDX.low_coverage.cram	ERZ257097	ERP013771	low coverage WGS	PAIRED	1000 Genomes CDX population sequencing
HG01281	SRS350997	CLM	HG01281.alt_bwamem_GRCh38DH.20150718.CLM.low_coverage.cram	ERZ256694	ERP013771	low coverage WGS	PAIRED	1000 Genomes CLM population sequencing
NA19900	SRS003743	ASW	NA19900.alt_bwamem_GRCh38DH.20150718.ASW.low_coverage.cram	ERZ255435	ERP013771	low coverage WGS	PAIRED	1000 Genomes ASW population sequencing
HG04153	SRS368373	BEB	HG04153.alt_bwamem_GRCh38DH.20150718.BEB.low_coverage.cram	ERZ257617	ERP013771	low coverage WGS	PAIRED	1000 Genomes BEB Bengali WGS
HG00173	SRS006893	FIN	HG00173.alt_bwamem_GRCh38DH.20150718.FIN.low_coverage.cram	ERZ254901	ERP013771	low coverage WGS	PAIRED	1000 Genomes Finnish population sequencing
HG03629	SRS368320	PJL	HG03629.alt_bwamem_GRCh38DH.20150718.PJL.low_coverage.cram	ERZ257618	ERP013771	low coverage WGS	PAIRED	1000 Genomes PJL WGS sequencing
NA11933	SRS001262	CEU	NA11933.alt_bwamem_GRCh38DH.20150718.CEU.low_coverage.cram	ERZ254902	ERP013771	low coverage WGS	PAIRED	1000 Genomes CEPH (Utah residents with ancestry from Northern and Western Europe) population sequencing
NA20348	SRS003804	ASW	NA20348.alt_bwamem_GRCh38DH.20150718.ASW.low_coverage.cram	ERZ255436	ERP013771	low coverage WGS	PAIRED	1000 Genomes ASW population sequencing
NA11993	SRS000053	CEU	NA11993.alt_bwamem_GRCh38DH.20150718.CEU.low_coverage.cram	ERZ254903	ERP013771	low coverage WGS	PAIRED	1000 Genomes CEPH (Utah residents with ancestry from Northern and Western Europe) population sequencing
HG03520	SRS368239	ESN	HG03520.alt_bwamem_GRCh38DH.20150718.ESN.low_coverage.cram	ERZ255437	ERP013771	low coverage WGS	PAIRED	1000 Genomes ESN Esan WGS
NA19373	SRS001578	LWK	NA19373.alt_bwamem_GRCh38DH.20150718.LWK.low_coverage.cram	ERZ255438	ERP013771	low coverage WGS	PAIRED	1000 Genomes Luhya population sequencing
HG02620	SRS290897	GWD	HG02620.alt_bwamem_GRCh38DH.20150718.GWD.low_coverage.cram	ERZ255439	ERP013771	low coverage WGS	PAIRED	1000 Genomes GWD population sequencing
HG03199	SRS350784	ESN	HG03199.alt_bwamem_GRCh38DH.20150718.ESN.low_coverage.cram	ERZ255440	ERP013771	low coverage WGS	PAIRED	1000 Genomes ESN Esan WGS
HG04054	SRS368457	ITU	HG04054.alt_bwamem_GRCh38DH.20150718.ITU.low_coverage.cram	ERZ257619	ERP013771	low coverage WGS	PAIRED	1000 Genomes ITU Indian Telugu UK WGS
HG01678	SRS084817	IBS	HG01678.alt_bwamem_GRCh38DH.20150718.IBS.low_coverage.cram	ERZ254904	ERP013771	low coverage WGS	PAIRED	1000 Genomes IBS population sequencing
HG00302	SRS368508	FIN	HG00302.alt_bwamem_GRCh38DH.20150718.FIN.low_coverage.cram	ERZ254905	ERP013771	low coverage WGS	PAIRED	1000 Genomes Finnish population sequencing
HG00239	SRS008516	GBR	HG00239.alt_bwamem_GRCh38DH.20150718.GBR.low_coverage.cram	ERZ254906	ERP013771	low coverage WGS	PAIRED	1000 Genomes GBR population sequencing
HG03869	SRS350920	ITU	HG03869.alt_bwamem_GRCh38DH.20150718.ITU.low_coverage.cram	ERZ257620	ERP013771	low coverage WGS	PAIRED	1000 Genomes ITU Indian Telugu UK WGS from blood
HG01392	SRS350961	PUR	HG01392.alt_bwamem_GRCh38DH.20150718.PUR.low_coverage.cram	ERZ256695	ERP013771	low coverage WGS	PAIRED	1000 Genomes PUR population sequencing
HG03082	SRS368128	MSL	HG03082.alt_bwamem_GRCh38DH.20150718.MSL.low_coverage.cram	ERZ255441	ERP013771	low coverage WGS	PAIRED	1000 Genomes MSL Mende WGS
HG03990	SRS368410	STU	HG03990.alt_bwamem_GRCh38DH.20150718.STU.low_coverage.cram	ERZ257621	ERP013771	low coverage WGS	PAIRED	1000 Genomes STU Sri Lankan Tami UK WGS
HG00613	SRS008685	CHS	HG00613.alt_bwamem_GRCh38DH.20150718.CHS.low_coverage.cram	ERZ257098	ERP013771	low coverage WGS	PAIRED	1000 Genomes CHS population sequencing
HG00265	SRS008535	GBR	HG00265.alt_bwamem_GRCh38DH.20150718.GBR.low_coverage.cram	ERZ254907	ERP013771	low coverage WGS	PAIRED	1000 Genomes GBR population sequencing
HG03366	SRS350749	ESN	HG03366.alt_bwamem_GRCh38DH.20150718.ESN.low_coverage.cram	ERZ255442	ERP013771	low coverage WGS	PAIRED	1000 Genomes ESN Esan WGS
HG03049	SRS344023	GWD	HG03049.alt_bwamem_GRCh38DH.20150718.GWD.low_coverage.cram	ERZ255443	ERP013771	low coverage WGS	PAIRED	1000 Genomes GWD population sequencing
HG03097	SRS344053	MSL	HG03097.alt_bwamem_GRCh38DH.20150718.MSL.low_coverage.cram	ERZ255444	ERP013771	low coverage WGS	PAIRED	1000 Genomes MSL Mende WGS
NA18488	SRS000645	YRI	NA18488.alt_bwamem_GRCh38DH.20150718.YRI.low_coverage.cram	ERZ255445	ERP013771	low coverage WGS	PAIRED	1000 Genomes YRI Yoruba population sequencing
NA20359	SRS003810	ASW	NA20359.alt_bwamem_GRCh38DH.20150718.ASW.low_coverage.cram	ERZ255446	ERP013771	low coverage WGS	PAIRED	1000 Genomes ASW population sequencing
HG01334	SRS010871	GBR	HG01334.alt_bwamem_GRCh38DH.20150718.GBR.low_coverage.cram	ERZ254908	ERP013771	low coverage WGS	PAIRED	1000 Genomes GBR population sequencing
HG03645	SRS352858	STU	HG03645.alt_bwamem_GRCh38DH.20150718.STU.low_coverage.cram	ERZ257622	ERP013771	low coverage WGS	PAIRED	1000 Genomes STU Sri Lankan Tami UK WGS
NA20899	SRS003858	GIH	NA20899.alt_bwamem_GRCh38DH.20150718.GIH.low_coverage.cram	ERZ257623	ERP013771	low coverage WGS	PAIRED	1000 Genomes Gujarati (GIH) population sequencing
HG02601	SRS290931	PJL	HG02601.alt_bwamem_GRCh38DH.20150718.PJL.low_coverage.cram	ERZ257624	ERP013771	low coverage WGS	PAIRED	1000 Genomes PJL WGS sequencing
HG03376	SRS350667	MSL	HG03376.alt_bwamem_GRCh38DH.20150718.MSL.low_coverage.cram	ERZ255447	ERP013771	low coverage WGS	PAIRED	1000 Genomes MSL Mende WGS
NA18510	SRS000103	YRI	NA18510.alt_bwamem_GRCh38DH.20150718.YRI.low_coverage.cram	ERZ255448	ERP013771	low coverage WGS	PAIRED	1000 Genomes YRI Yoruba population sequencing
HG03929	SRS368327	BEB	HG03929.alt_bwamem_GRCh38DH.20150718.BEB.low_coverage.cram	ERZ257625	ERP013771	low coverage WGS	PAIRED	1000 Genomes BEB Bengali WGS
HG01344	SRS010872	CLM	HG01344.alt_bwamem_GRCh38DH.20150718.CLM.low_coverage.cram	ERZ256696	ERP013771	low coverage WGS	PAIRED	1000 Genomes CLM population sequencing
NA19448	SRS001622	LWK	NA19448.alt_bwamem_GRCh38DH.20150718.LWK.low_coverage.cram	ERZ255449	ERP013771	low coverage WGS	PAIRED	1000 Genomes Luhya population sequencing
HG04214	SRS368477	ITU	HG04214.alt_bwamem_GRCh38DH.20150718.ITU.low_coverage.cram	ERZ257626	ERP013771	low coverage WGS	PAIRED	1000 Genomes ITU Indian Telugu UK WGS
HG00126	SRS008510	GBR	HG00126.alt_bwamem_GRCh38DH.20150718.GBR.low_coverage.cram	ERZ254909	ERP013771	low coverage WGS	PAIRED	1000 Genomes GBR population sequencing
HG02793	SRS368269	PJL	HG02793.alt_bwamem_GRCh38DH.20150718.PJL.low_coverage.cram	ERZ257627	ERP013771	low coverage WGS	PAIRED	1000 Genomes PJL WGS sequencing
HG03166	SRS368188	ESN	HG03166.alt_bwamem_GRCh38DH.20150718.ESN.low_coverage.cram	ERZ255450	ERP013771	low coverage WGS	PAIRED	1000 Genomes ESN Esan WGS
HG02040	SRS212512	KHV	HG02040.alt_bwamem_GRCh38DH.20150718.KHV.low_coverage.cram	ERZ257099	ERP013771	low coverage WGS	PAIRED	1000 Genomes KHV population sequencing
NA19771	SRS003714	MXL	NA19771.alt_bwamem_GRCh38DH.20150718.MXL.low_coverage.cram	ERZ256697	ERP013771	low coverage WGS	PAIRED	1000 Genomes MXL population sequencing
HG02047	SRS212513	KHV	HG02047.alt_bwamem_GRCh38DH.20150718.KHV.low_coverage.cram	ERZ257100	ERP013771	low coverage WGS	PAIRED	1000 Genomes KHV population sequencing
HG02140	SRS179182	KHV	HG02140.alt_bwamem_GRCh38DH.20150718.KHV.low_coverage.cram	ERZ257101	ERP013771	low coverage WGS	PAIRED	1000 Genomes KHV population sequencing
HG00366	SRS008582	FIN	HG00366.alt_bwamem_GRCh38DH.20150718.FIN.low_coverage.cram	ERZ254910	ERP013771	low coverage WGS	PAIRED	1000 Genomes Finnish population sequencing
HG00185	SRS006903	FIN	HG00185.alt_bwamem_GRCh38DH.20150718.FIN.low_coverage.cram	ERZ254911	ERP013771	low coverage WGS	PAIRED	1000 Genomes Finnish population sequencing
HG04155	SRS350855	BEB	HG04155.alt_bwamem_GRCh38DH.20150718.BEB.low_coverage.cram	ERZ257628	ERP013771	low coverage WGS	PAIRED	1000 Genomes BEB Bengali WGS
HG02102	SRS351028	PEL	HG02102.alt_bwamem_GRCh38DH.20150718.PEL.low_coverage.cram	ERZ256698	ERP013771	low coverage WGS	PAIRED	1000 Genomes PEL population sequencing
HG02449	SRS212495	ACB	HG02449.alt_bwamem_GRCh38DH.20150718.ACB.low_coverage.cram	ERZ255451	ERP013771	low coverage WGS	PAIRED	1000 Genomes ACB population sequencing
HG00361	SRS008578	FIN	HG00361.alt_bwamem_GRCh38DH.20150718.FIN.low_coverage.cram	ERZ254912	ERP013771	low coverage WGS	PAIRED	1000 Genomes Finnish population sequencing
HG03280	SRS350736	ESN	HG03280.alt_bwamem_GRCh38DH.20150718.ESN.low_coverage.cram	ERZ255452	ERP013771	low coverage WGS	PAIRED	1000 Genomes ESN Esan WGS
HG02974	SRS344068	ESN	HG02974.alt_bwamem_GRCh38DH.20150718.ESN.low_coverage.cram	ERZ255453	ERP013771	low coverage WGS	PAIRED	1000 Genomes ESN Esan WGS
HG02107	SRS212465	ACB	HG02107.alt_bwamem_GRCh38DH.20150718.ACB.low_coverage.cram	ERZ255454	ERP013771	low coverage WGS	PAIRED	1000 Genomes ACB population sequencing
HG00406	SRS008601	CHS	HG00406.alt_bwamem_GRCh38DH.20150718.CHS.low_coverage.cram	ERZ257102	ERP013771	low coverage WGS	PAIRED	1000 Genomes CHS population sequencing
HG03388	SRS350670	MSL	HG03388.alt_bwamem_GRCh38DH.20150718.MSL.low_coverage.cram	ERZ255455	ERP013771	low coverage WGS	PAIRED	1000 Genomes MSL Mende WGS
NA20792	SRS001751	TSI	NA20792.alt_bwamem_GRCh38DH.20150718.TSI.low_coverage.cram	ERZ254913	ERP013771	low coverage WGS	PAIRED	1000 Genomes Toscan population sequencing
HG03078	SRS344049	MSL	HG03078.alt_bwamem_GRCh38DH.20150718.MSL.low_coverage.cram	ERZ255456	ERP013771	low coverage WGS	PAIRED	1000 Genomes MSL Mende WGS
HG03842	SRS352851	STU	HG03842.alt_bwamem_GRCh38DH.20150718.STU.low_coverage.cram	ERZ257629	ERP013771	low coverage WGS	PAIRED	1000 Genomes STU Sri Lankan Tami UK WGS
NA19077	SRS000764	JPT	NA19077.alt_bwamem_GRCh38DH.20150718.JPT.low_coverage.cram	ERZ257103	ERP013771	low coverage WGS	PAIRED	1000 Genomes Japanese population sequencing
HG02410	SRS351055	CDX	HG02410.alt_bwamem_GRCh38DH.20150718.CDX.low_coverage.cram	ERZ257104	ERP013771	low coverage WGS	PAIRED	1000 Genomes CDX population sequencing
NA20289	SRS003773	ASW	NA20289.alt_bwamem_GRCh38DH.20150718.ASW.low_coverage.cram	ERZ255457	ERP013771	low coverage WGS	PAIRED	1000 Genomes ASW population sequencing
HG01686	SRS084825	IBS	HG01686.alt_bwamem_GRCh38DH.20150718.IBS.low_coverage.cram	ERZ254914	ERP013771	low coverage WGS	PAIRED	1000 Genomes IBS population sequencing
NA19019	SRS001489	LWK	NA19019.alt_bwamem_GRCh38DH.20150718.LWK.low_coverage.cram	ERZ255458	ERP013771	low coverage WGS	PAIRED	1000 Genomes Luhya population sequencing
NA19075	SRS000762	JPT	NA19075.alt_bwamem_GRCh38DH.20150718.JPT.low_coverage.cram	ERZ257105	ERP013771	low coverage WGS	PAIRED	1000 Genomes Japanese population sequencing
HG01918	SRS179008	PEL	HG01918.alt_bwamem_GRCh38DH.20150718.PEL.low_coverage.cram	ERZ256699	ERP013771	low coverage WGS	PAIRED	1000 Genomes PEL population sequencing
NA12006	SRS000059	CEU	NA12006.alt_bwamem_GRCh38DH.20150718.CEU.low_coverage.cram	ERZ254915	ERP013771	low coverage WGS	PAIRED	1000 Genomes CEPH (Utah residents with ancestry from Northern and Western Europe) population sequencing
HG00261	SRS008531	GBR	HG00261.alt_bwamem_GRCh38DH.20150718.GBR.low_coverage.cram	ERZ254916	ERP013771	low coverage WGS	PAIRED	1000 Genomes GBR population sequencing
HG01353	SRS074268	CLM	HG01353.alt_bwamem_GRCh38DH.20150718.CLM.low_coverage.cram	ERZ256700	ERP013771	low coverage WGS	PAIRED	1000 Genomes CLM population sequencing
NA12828	SRS000086	CEU	NA12828.alt_bwamem_GRCh38DH.20150718.CEU.low_coverage.cram	ERZ254917	ERP013771	low coverage WGS	PAIRED	1000 Genomes CEPH (Utah residents with ancestry from Northern and Western Europe) population sequencing
HG02188	SRS179268	CDX	HG02188.alt_bwamem_GRCh38DH.20150718.CDX.low_coverage.cram	ERZ257106	ERP013771	low coverage WGS	PAIRED	1000 Genomes CDX population sequencing
NA20339	SRS006576	ASW	NA20339.alt_bwamem_GRCh38DH.20150718.ASW.low_coverage.cram	ERZ255459	ERP013771	low coverage WGS	PAIRED	1000 Genomes ASW population sequencing
HG01360	SRS074272	CLM	HG01360.alt_bwamem_GRCh38DH.20150718.CLM.low_coverage.cram	ERZ256701	ERP013771	low coverage WGS	PAIRED	1000 Genomes CLM population sequencing
HG03603	SRS368365	BEB	HG03603.alt_bwamem_GRCh38DH.20150718.BEB.low_coverage.cram	ERZ257630	ERP013771	low coverage WGS	PAIRED	1000 Genomes BEB Bengali WGS
NA21120	SRS003899	GIH	NA21120.alt_bwamem_GRCh38DH.20150718.GIH.low_coverage.cram	ERZ257631	ERP013771	low coverage WGS	PAIRED	1000 Genomes Gujarati (GIH) population sequencing
HG03168	SRS350776	ESN	HG03168.alt_bwamem_GRCh38DH.20150718.ESN.low_coverage.cram	ERZ255460	ERP013771	low coverage WGS	PAIRED	1000 Genomes ESN Esan WGS
HG01351	SRS074266	CLM	HG01351.alt_bwamem_GRCh38DH.20150718.CLM.low_coverage.cram	ERZ256702	ERP013771	low coverage WGS	PAIRED	1000 Genomes CLM population sequencing
NA19655	SRS003642	MXL	NA19655.alt_bwamem_GRCh38DH.20150718.MXL.low_coverage.cram	ERZ256703	ERP013771	low coverage WGS	PAIRED	1000 Genomes MXL population sequencing
NA19376	SRS001581	LWK	NA19376.alt_bwamem_GRCh38DH.20150718.LWK.low_coverage.cram	ERZ255461	ERP013771	low coverage WGS	PAIRED	1000 Genomes Luhya population sequencing
HG00106	SRS006847	GBR	HG00106.alt_bwamem_GRCh38DH.20150718.GBR.low_coverage.cram	ERZ254918	ERP013771	low coverage WGS	PAIRED	1000 Genomes GBR population sequencing
NA19921	SRS003756	ASW	NA19921.alt_bwamem_GRCh38DH.20150718.ASW.low_coverage.cram	ERZ255462	ERP013771	low coverage WGS	PAIRED	1000 Genomes ASW population sequencing
HG00476	SRS008623	CHS	HG00476.alt_bwamem_GRCh38DH.20150718.CHS.low_coverage.cram	ERZ257107	ERP013771	low coverage WGS	PAIRED	1000 Genomes CHS population sequencing
NA12873	SRS000088	CEU	NA12873.alt_bwamem_GRCh38DH.20150718.CEU.low_coverage.cram	ERZ254919	ERP013771	low coverage WGS	PAIRED	1000 Genomes CEPH (Utah residents with ancestry from Northern and Western Europe) population sequencing
HG01935	SRS179025	PEL	HG01935.alt_bwamem_GRCh38DH.20150718.PEL.low_coverage.cram	ERZ256704	ERP013771	low coverage WGS	PAIRED	1000 Genomes PEL population sequencing
NA19429	SRS001606	LWK	NA19429.alt_bwamem_GRCh38DH.20150718.LWK.low_coverage.cram	ERZ255463	ERP013771	low coverage WGS	PAIRED	1000 Genomes Luhya population sequencing
HG03760	SRS352883	STU	HG03760.alt_bwamem_GRCh38DH.20150718.STU.low_coverage.cram	ERZ257632	ERP013771	low coverage WGS	PAIRED	1000 Genomes STU Sri Lankan Tami UK WGS
NA19317	SRS001555	LWK	NA19317.alt_bwamem_GRCh38DH.20150718.LWK.low_coverage.cram	ERZ255464	ERP013771	low coverage WGS	PAIRED	1000 Genomes Luhya population sequencing
HG03625	SRS368275	PJL	HG03625.alt_bwamem_GRCh38DH.20150718.PJL.low_coverage.cram	ERZ257633	ERP013771	low coverage WGS	PAIRED	1000 Genomes PJL WGS sequencing
NA18923	SRS000711	YRI	NA18923.alt_bwamem_GRCh38DH.20150718.YRI.low_coverage.cram	ERZ255465	ERP013771	low coverage WGS	PAIRED	1000 Genomes YRI Yoruba population sequencing
HG03752	SRS352881	STU	HG03752.alt_bwamem_GRCh38DH.20150718.STU.low_coverage.cram	ERZ257634	ERP013771	low coverage WGS	PAIRED	1000 Genomes STU Sri Lankan Tami UK WGS
HG02282	SRS191052	ACB	HG02282.alt_bwamem_GRCh38DH.20150718.ACB.low_coverage.cram	ERZ255466	ERP013771	low coverage WGS	PAIRED	1000 Genomes ACB population sequencing
HG00376	SRS008590	FIN	HG00376.alt_bwamem_GRCh38DH.20150718.FIN.low_coverage.cram	ERZ254920	ERP013771	low coverage WGS	PAIRED	1000 Genomes Finnish population sequencing
NA19904	SRS003746	ASW	NA19904.alt_bwamem_GRCh38DH.20150718.ASW.low_coverage.cram	ERZ255467	ERP013771	low coverage WGS	PAIRED	1000 Genomes ASW population sequencing
HG02381	SRS191113	CDX	HG02381.alt_bwamem_GRCh38DH.20150718.CDX.low_coverage.cram	ERZ257108	ERP013771	low coverage WGS	PAIRED	1000 Genomes CDX population sequencing
HG03792	SRS352919	ITU	HG03792.alt_bwamem_GRCh38DH.20150718.ITU.low_coverage.cram	ERZ257635	ERP013771	low coverage WGS	PAIRED	1000 Genomes ITU Indian Telugu UK WGS
HG00150	SRS006883	GBR	HG00150.alt_bwamem_GRCh38DH.20150718.GBR.low_coverage.cram	ERZ254921	ERP013771	low coverage WGS	PAIRED	1000 Genomes GBR population sequencing
HG03100	SRS344071	ESN	HG03100.alt_bwamem_GRCh38DH.20150718.ESN.low_coverage.cram	ERZ255468	ERP013771	low coverage WGS	PAIRED	1000 Genomes ESN Esan WGS
HG03472	SRS344061	MSL	HG03472.alt_bwamem_GRCh38DH.20150718.MSL.low_coverage.cram	ERZ255469	ERP013771	low coverage WGS	PAIRED	1000 Genomes MSL Mende WGS
HG03086	SRS368129	MSL	HG03086.alt_bwamem_GRCh38DH.20150718.MSL.low_coverage.cram	ERZ255470	ERP013771	low coverage WGS	PAIRED	1000 Genomes MSL Mende WGS
NA18916	SRS000150	YRI	NA18916.alt_bwamem_GRCh38DH.20150718.YRI.low_coverage.cram	ERZ255471	ERP013771	low coverage WGS	PAIRED	1000 Genomes YRI Yoruba population sequencing
HG02588	SRS290888	GWD	HG02588.alt_bwamem_GRCh38DH.20150718.GWD.low_coverage.cram	ERZ255472	ERP013771	low coverage WGS	PAIRED	1000 Genomes GWD population sequencing
NA18557	SRS000657	CHB	NA18557.alt_bwamem_GRCh38DH.20150718.CHB.low_coverage.cram	ERZ257109	ERP013771	low coverage WGS	PAIRED	1000 Genomes Han Chinese CHB population sequencing
HG01956	SRS184287	ACB	HG01956.alt_bwamem_GRCh38DH.20150718.ACB.low_coverage.cram	ERZ255473	ERP013771	low coverage WGS	PAIRED	1000 Genomes ACB population sequencing
HG01882	SRS184283	ACB	HG01882.alt_bwamem_GRCh38DH.20150718.ACB.low_coverage.cram	ERZ255474	ERP013771	low coverage WGS	PAIRED	1000 Genomes ACB population sequencing
HG03015	SRS350814	PJL	HG03015.alt_bwamem_GRCh38DH.20150718.PJL.low_coverage.cram	ERZ257636	ERP013771	low coverage WGS	PAIRED	1000 Genomes PJL WGS sequencing
NA21109	SRS003889	GIH	NA21109.alt_bwamem_GRCh38DH.20150718.GIH.low_coverage.cram	ERZ257637	ERP013771	low coverage WGS	PAIRED	1000 Genomes Gujarati (GIH) population sequencing
HG02364	SRS191104	CDX	HG02364.alt_bwamem_GRCh38DH.20150718.CDX.low_coverage.cram	ERZ257110	ERP013771	low coverage WGS	PAIRED	1000 Genomes CDX population sequencing
HG04159	SRS352844	BEB	HG04159.alt_bwamem_GRCh38DH.20150718.BEB.low_coverage.cram	ERZ257638	ERP013771	low coverage WGS	PAIRED	1000 Genomes BEB Bengali WGS
HG02002	SRS179067	PEL	HG02002.alt_bwamem_GRCh38DH.20150718.PEL.low_coverage.cram	ERZ256705	ERP013771	low coverage WGS	PAIRED	1000 Genomes PEL population sequencing
HG00238	SRS006912	GBR	HG00238.alt_bwamem_GRCh38DH.20150718.GBR.low_coverage.cram	ERZ254922	ERP013771	low coverage WGS	PAIRED	1000 Genomes GBR population sequencing
HG01136	SRS010790	CLM	HG01136.alt_bwamem_GRCh38DH.20150718.CLM.low_coverage.cram	ERZ256706	ERP013771	low coverage WGS	PAIRED	1000 Genomes CLM population sequencing
NA12400	SRS000629	CEU	NA12400.alt_bwamem_GRCh38DH.20150718.CEU.low_coverage.cram	ERZ254923	ERP013771	low coverage WGS	PAIRED	1000 Genomes CEPH (Utah residents with ancestry from Northern and Western Europe) population sequencing
NA20872	SRS003832	GIH	NA20872.alt_bwamem_GRCh38DH.20150718.GIH.low_coverage.cram	ERZ257639	ERP013771	low coverage WGS	PAIRED	1000 Genomes Gujarati (GIH) population sequencing
HG01694	SRS179184	IBS	HG01694.alt_bwamem_GRCh38DH.20150718.IBS.low_coverage.cram	ERZ254924	ERP013771	low coverage WGS	PAIRED	1000 Genomes IBS population sequencing
HG03022	SRS368318	PJL	HG03022.alt_bwamem_GRCh38DH.20150718.PJL.low_coverage.cram	ERZ257640	ERP013771	low coverage WGS	PAIRED	1000 Genomes PJL WGS sequencing
NA18988	SRS001483	JPT	NA18988.alt_bwamem_GRCh38DH.20150718.JPT.low_coverage.cram	ERZ257111	ERP013771	low coverage WGS	PAIRED	1000 Genomes Japanese population sequencing
NA19312	SRS001550	LWK	NA19312.alt_bwamem_GRCh38DH.20150718.LWK.low_coverage.cram	ERZ255475	ERP013771	low coverage WGS	PAIRED	1000 Genomes Luhya population sequencing
HG03160	SRS350769	ESN	HG03160.alt_bwamem_GRCh38DH.20150718.ESN.low_coverage.cram	ERZ255476	ERP013771	low coverage WGS	PAIRED	1000 Genomes ESN Esan WGS
HG02699	SRS368259	PJL	HG02699.alt_bwamem_GRCh38DH.20150718.PJL.low_coverage.cram	ERZ257641	ERP013771	low coverage WGS	PAIRED	1000 Genomes PJL WGS sequencing
HG04063	SRS352939	ITU	HG04063.alt_bwamem_GRCh38DH.20150718.ITU.low_coverage.cram	ERZ257642	ERP013771	low coverage WGS	PAIRED	1000 Genomes ITU Indian Telugu UK WGS
HG01052	SRS010748	PUR	HG01052.alt_bwamem_GRCh38DH.20150718.PUR.low_coverage.cram	ERZ256707	ERP013771	low coverage WGS	PAIRED	1000 Genomes PUR population sequencing
NA20896	SRS003855	GIH	NA20896.alt_bwamem_GRCh38DH.20150718.GIH.low_coverage.cram	ERZ257643	ERP013771	low coverage WGS	PAIRED	1000 Genomes Gujarati (GIH) population sequencing
NA18591	SRS001384	CHB	NA18591.alt_bwamem_GRCh38DH.20150718.CHB.low_coverage.cram	ERZ257112	ERP013771	low coverage WGS	PAIRED	1000 Genomes Han Chinese CHB population sequencing
NA18563	SRS000123	CHB	NA18563.alt_bwamem_GRCh38DH.20150718.CHB.low_coverage.cram	ERZ257113	ERP013771	low coverage WGS	PAIRED	1000 Genomes Han Chinese CHB population sequencing
HG03685	SRS352863	STU	HG03685.alt_bwamem_GRCh38DH.20150718.STU.low_coverage.cram	ERZ257644	ERP013771	low coverage WGS	PAIRED	1000 Genomes STU Sri Lankan Tami UK WGS from blood
HG00629	SRS008695	CHS	HG00629.alt_bwamem_GRCh38DH.20150718.CHS.low_coverage.cram	ERZ257114	ERP013771	low coverage WGS	PAIRED	1000 Genomes CHS population sequencing
HG03778	SRS368467	ITU	HG03778.alt_bwamem_GRCh38DH.20150718.ITU.low_coverage.cram	ERZ257645	ERP013771	low coverage WGS	PAIRED	1000 Genomes ITU Indian Telugu UK WGS
HG03858	SRS350887	STU	HG03858.alt_bwamem_GRCh38DH.20150718.STU.low_coverage.cram	ERZ257646	ERP013771	low coverage WGS	PAIRED	1000 Genomes STU Sri Lankan Tami UK WGS from blood
HG00650	SRS008706	CHS	HG00650.alt_bwamem_GRCh38DH.20150718.CHS.low_coverage.cram	ERZ257115	ERP013771	low coverage WGS	PAIRED	1000 Genomes CHS population sequencing
HG01625	SRS074379	IBS	HG01625.alt_bwamem_GRCh38DH.20150718.IBS.low_coverage.cram	ERZ254925	ERP013771	low coverage WGS	PAIRED	1000 Genomes IBS population sequencing
NA19070	SRS000759	JPT	NA19070.alt_bwamem_GRCh38DH.20150718.JPT.low_coverage.cram	ERZ257116	ERP013771	low coverage WGS	PAIRED	1000 Genomes Japanese population sequencing
NA19463	SRS001633	LWK	NA19463.alt_bwamem_GRCh38DH.20150718.LWK.low_coverage.cram	ERZ255477	ERP013771	low coverage WGS	PAIRED	1000 Genomes Luhya population sequencing
HG01685	SRS084824	IBS	HG01685.alt_bwamem_GRCh38DH.20150718.IBS.low_coverage.cram	ERZ254926	ERP013771	low coverage WGS	PAIRED	1000 Genomes IBS population sequencing
HG03108	SRS344075	ESN	HG03108.alt_bwamem_GRCh38DH.20150718.ESN.low_coverage.cram	ERZ255478	ERP013771	low coverage WGS	PAIRED	1000 Genomes ESN Esan WGS
HG01990	SRS191039	ACB	HG01990.alt_bwamem_GRCh38DH.20150718.ACB.low_coverage.cram	ERZ255479	ERP013771	low coverage WGS	PAIRED	1000 Genomes ACB population sequencing
NA20851	SRS003819	GIH	NA20851.alt_bwamem_GRCh38DH.20150718.GIH.low_coverage.cram	ERZ257647	ERP013771	low coverage WGS	PAIRED	1000 Genomes Gujarati (GIH) population sequencing
HG02128	SRS184318	KHV	HG02128.alt_bwamem_GRCh38DH.20150718.KHV.low_coverage.cram	ERZ257117	ERP013771	low coverage WGS	PAIRED	1000 Genomes KHV population sequencing
NA19334	SRS001566	LWK	NA19334.alt_bwamem_GRCh38DH.20150718.LWK.low_coverage.cram	ERZ255480	ERP013771	low coverage WGS	PAIRED	1000 Genomes Luhya population sequencing
NA19247	SRS000803	YRI	NA19247.alt_bwamem_GRCh38DH.20150718.YRI.low_coverage.cram	ERZ255481	ERP013771	low coverage WGS	PAIRED	1000 Genomes YRI Yoruba population sequencing
HG02697	SRS290952	PJL	HG02697.alt_bwamem_GRCh38DH.20150718.PJL.low_coverage.cram	ERZ257648	ERP013771	low coverage WGS	PAIRED	1000 Genomes PJL WGS sequencing
HG01590	SRS368311	PJL	HG01590.alt_bwamem_GRCh38DH.20150718.PJL.low_coverage.cram	ERZ257649	ERP013771	low coverage WGS	PAIRED	1000 Genomes PJL WGS sequencing
HG03721	SRS350904	ITU	HG03721.alt_bwamem_GRCh38DH.20150718.ITU.low_coverage.cram	ERZ257650	ERP013771	low coverage WGS	PAIRED	1000 Genomes ITU Indian Telugu UK WGS from blood
HG01521	SRS074331	IBS	HG01521.alt_bwamem_GRCh38DH.20150718.IBS.low_coverage.cram	ERZ254927	ERP013771	low coverage WGS	PAIRED	1000 Genomes IBS population sequencing
HG01366	SRS074275	CLM	HG01366.alt_bwamem_GRCh38DH.20150718.CLM.low_coverage.cram	ERZ256708	ERP013771	low coverage WGS	PAIRED	1000 Genomes CLM population sequencing
NA19922	SRS006572	ASW	NA19922.alt_bwamem_GRCh38DH.20150718.ASW.low_coverage.cram	ERZ255482	ERP013771	low coverage WGS	PAIRED	1000 Genomes ASW population sequencing
HG02891	SRS344044	GWD	HG02891.alt_bwamem_GRCh38DH.20150718.GWD.low_coverage.cram	ERZ255483	ERP013771	low coverage WGS	PAIRED	1000 Genomes GWD population sequencing
HG01140	SRS010794	CLM	HG01140.alt_bwamem_GRCh38DH.20150718.CLM.low_coverage.cram	ERZ256709	ERP013771	low coverage WGS	PAIRED	1000 Genomes CLM population sequencing
HG00189	SRS006907	FIN	HG00189.alt_bwamem_GRCh38DH.20150718.FIN.low_coverage.cram	ERZ254928	ERP013771	low coverage WGS	PAIRED	1000 Genomes Finnish population sequencing
HG03061	SRS350674	MSL	HG03061.alt_bwamem_GRCh38DH.20150718.MSL.low_coverage.cram	ERZ255484	ERP013771	low coverage WGS	PAIRED	1000 Genomes MSL Mende WGS
HG01374	SRS074277	CLM	HG01374.alt_bwamem_GRCh38DH.20150718.CLM.low_coverage.cram	ERZ256710	ERP013771	low coverage WGS	PAIRED	1000 Genomes CLM population sequencing
HG03782	SRS352920	ITU	HG03782.alt_bwamem_GRCh38DH.20150718.ITU.low_coverage.cram	ERZ257651	ERP013771	low coverage WGS	PAIRED	1000 Genomes ITU Indian Telugu UK WGS
NA20127	SRS003761	ASW	NA20127.alt_bwamem_GRCh38DH.20150718.ASW.low_coverage.cram	ERZ255485	ERP013771	low coverage WGS	PAIRED	1000 Genomes ASW population sequencing
HG02419	SRS212485	ACB	HG02419.alt_bwamem_GRCh38DH.20150718.ACB.low_coverage.cram	ERZ255486	ERP013771	low coverage WGS	PAIRED	1000 Genomes ACB population sequencing
HG01926	SRS179019	PEL	HG01926.alt_bwamem_GRCh38DH.20150718.PEL.low_coverage.cram	ERZ256711	ERP013771	low coverage WGS	PAIRED	1000 Genomes PEL population sequencing
HG01486	SRS351022	CLM	HG01486.alt_bwamem_GRCh38DH.20150718.CLM.low_coverage.cram	ERZ256712	ERP013771	low coverage WGS	PAIRED	1000 Genomes CLM population sequencing
HG00651	SRS008707	CHS	HG00651.alt_bwamem_GRCh38DH.20150718.CHS.low_coverage.cram	ERZ257118	ERP013771	low coverage WGS	PAIRED	1000 Genomes CHS population sequencing
HG00625	SRS008691	CHS	HG00625.alt_bwamem_GRCh38DH.20150718.CHS.low_coverage.cram	ERZ257119	ERP013771	low coverage WGS	PAIRED	1000 Genomes CHS population sequencing
NA20582	SRS001713	TSI	NA20582.alt_bwamem_GRCh38DH.20150718.TSI.low_coverage.cram	ERZ254929	ERP013771	low coverage WGS	PAIRED	1000 Genomes Toscan population sequencing
HG02465	SRS290871	GWD	HG02465.alt_bwamem_GRCh38DH.20150718.GWD.low_coverage.cram	ERZ255487	ERP013771	low coverage WGS	PAIRED	1000 Genomes GWD population sequencing
NA19661	SRS003648	MXL	NA19661.alt_bwamem_GRCh38DH.20150718.MXL.low_coverage.cram	ERZ256713	ERP013771	low coverage WGS	PAIRED	1000 Genomes MXL population sequencing
HG03300	SRS350746	ESN	HG03300.alt_bwamem_GRCh38DH.20150718.ESN.low_coverage.cram	ERZ255488	ERP013771	low coverage WGS	PAIRED	1000 Genomes ESN Esan WGS
HG04014	SRS352936	ITU	HG04014.alt_bwamem_GRCh38DH.20150718.ITU.low_coverage.cram	ERZ257652	ERP013771	low coverage WGS	PAIRED	1000 Genomes ITU Indian Telugu UK WGS
HG03811	SRS368353	BEB	HG03811.alt_bwamem_GRCh38DH.20150718.BEB.low_coverage.cram	ERZ257653	ERP013771	low coverage WGS	PAIRED	1000 Genomes BEB Bengali WGS
NA19764	SRS006567	MXL	NA19764.alt_bwamem_GRCh38DH.20150718.MXL.low_coverage.cram	ERZ256714	ERP013771	low coverage WGS	PAIRED	1000 Genomes MXL population sequencing
HG01131	SRS350992	CLM	HG01131.alt_bwamem_GRCh38DH.20150718.CLM.low_coverage.cram	ERZ256715	ERP013771	low coverage WGS	PAIRED	1000 Genomes CLM population sequencing
HG00250	SRS010722	GBR	HG00250.alt_bwamem_GRCh38DH.20150718.GBR.low_coverage.cram	ERZ254930	ERP013771	low coverage WGS	PAIRED	1000 Genomes GBR population sequencing
HG03774	SRS368445	ITU	HG03774.alt_bwamem_GRCh38DH.20150718.ITU.low_coverage.cram	ERZ257654	ERP013771	low coverage WGS	PAIRED	1000 Genomes ITU Indian Telugu UK WGS
HG01168	SRS010800	PUR	HG01168.alt_bwamem_GRCh38DH.20150718.PUR.low_coverage.cram	ERZ256716	ERP013771	low coverage WGS	PAIRED	1000 Genomes PUR population sequencing
HG03351	SRS368220	ESN	HG03351.alt_bwamem_GRCh38DH.20150718.ESN.low_coverage.cram	ERZ255489	ERP013771	low coverage WGS	PAIRED	1000 Genomes ESN Esan WGS
NA20808	SRS001765	TSI	NA20808.alt_bwamem_GRCh38DH.20150718.TSI.low_coverage.cram	ERZ254931	ERP013771	low coverage WGS	PAIRED	1000 Genomes Toscan population sequencing
HG00708	SRS008740	CHS	HG00708.alt_bwamem_GRCh38DH.20150718.CHS.low_coverage.cram	ERZ257120	ERP013771	low coverage WGS	PAIRED	1000 Genomes CHS population sequencing
HG03431	SRS350709	MSL	HG03431.alt_bwamem_GRCh38DH.20150718.MSL.low_coverage.cram	ERZ255490	ERP013771	low coverage WGS	PAIRED	1000 Genomes MSL Mende WGS
HG01390	SRS074281	CLM	HG01390.alt_bwamem_GRCh38DH.20150718.CLM.low_coverage.cram	ERZ256717	ERP013771	low coverage WGS	PAIRED	1000 Genomes CLM population sequencing
HG03740	SRS350872	STU	HG03740.alt_bwamem_GRCh38DH.20150718.STU.low_coverage.cram	ERZ257655	ERP013771	low coverage WGS	PAIRED	1000 Genomes STU Sri Lankan Tami UK WGS from blood
HG01676	SRS084815	IBS	HG01676.alt_bwamem_GRCh38DH.20150718.IBS.low_coverage.cram	ERZ254932	ERP013771	low coverage WGS	PAIRED	1000 Genomes IBS population sequencing
HG03515	SRS350727	ESN	HG03515.alt_bwamem_GRCh38DH.20150718.ESN.low_coverage.cram	ERZ255491	ERP013771	low coverage WGS	PAIRED	1000 Genomes ESN Esan WGS
HG03692	SRS350870	STU	HG03692.alt_bwamem_GRCh38DH.20150718.STU.low_coverage.cram	ERZ257656	ERP013771	low coverage WGS	PAIRED	1000 Genomes STU Sri Lankan Tami UK WGS from blood
HG01286	SRS350981	PUR	HG01286.alt_bwamem_GRCh38DH.20150718.PUR.low_coverage.cram	ERZ256718	ERP013771	low coverage WGS	PAIRED	1000 Genomes PUR population sequencing
HG03439	SRS350677	MSL	HG03439.alt_bwamem_GRCh38DH.20150718.MSL.low_coverage.cram	ERZ255492	ERP013771	low coverage WGS	PAIRED	1000 Genomes MSL Mende WGS
HG01851	SRS179152	KHV	HG01851.alt_bwamem_GRCh38DH.20150718.KHV.low_coverage.cram	ERZ257121	ERP013771	low coverage WGS	PAIRED	1000 Genomes KHV population sequencing
NA20849	SRS003817	GIH	NA20849.alt_bwamem_GRCh38DH.20150718.GIH.low_coverage.cram	ERZ257657	ERP013771	low coverage WGS	PAIRED	1000 Genomes Gujarati (GIH) population sequencing
HG02855	SRS350654	GWD	HG02855.alt_bwamem_GRCh38DH.20150718.GWD.low_coverage.cram	ERZ255493	ERP013771	low coverage WGS	PAIRED	1000 Genomes GWD population sequencing
HG03772	SRS350913	ITU	HG03772.alt_bwamem_GRCh38DH.20150718.ITU.low_coverage.cram	ERZ257658	ERP013771	low coverage WGS	PAIRED	1000 Genomes ITU Indian Telugu UK WGS from blood
HG01437	SRS074283	CLM	HG01437.alt_bwamem_GRCh38DH.20150718.CLM.low_coverage.cram	ERZ256719	ERP013771	low coverage WGS	PAIRED	1000 Genomes CLM population sequencing
HG01973	SRS179053	PEL	HG01973.alt_bwamem_GRCh38DH.20150718.PEL.low_coverage.cram	ERZ256720	ERP013771	low coverage WGS	PAIRED	1000 Genomes PEL population sequencing
NA18517	SRS000106	YRI	NA18517.alt_bwamem_GRCh38DH.20150718.YRI.low_coverage.cram	ERZ255494	ERP013771	low coverage WGS	PAIRED	1000 Genomes YRI Yoruba population sequencing
NA19146	SRS000786	YRI	NA19146.alt_bwamem_GRCh38DH.20150718.YRI.low_coverage.cram	ERZ255495	ERP013771	low coverage WGS	PAIRED	1000 Genomes YRI Yoruba population sequencing
NA20845	SRS003814	GIH	NA20845.alt_bwamem_GRCh38DH.20150718.GIH.low_coverage.cram	ERZ257659	ERP013771	low coverage WGS	PAIRED	1000 Genomes Gujarati (GIH) population sequencing
NA20906	SRS003864	GIH	NA20906.alt_bwamem_GRCh38DH.20150718.GIH.low_coverage.cram	ERZ257660	ERP013771	low coverage WGS	PAIRED	1000 Genomes Gujarati (GIH) population sequencing
HG04019	SRS352933	ITU	HG04019.alt_bwamem_GRCh38DH.20150718.ITU.low_coverage.cram	ERZ257661	ERP013771	low coverage WGS	PAIRED	1000 Genomes ITU Indian Telugu UK WGS
NA20847	SRS003816	GIH	NA20847.alt_bwamem_GRCh38DH.20150718.GIH.low_coverage.cram	ERZ257662	ERP013771	low coverage WGS	PAIRED	1000 Genomes Gujarati (GIH) population sequencing
HG01497	SRS074307	CLM	HG01497.alt_bwamem_GRCh38DH.20150718.CLM.low_coverage.cram	ERZ256721	ERP013771	low coverage WGS	PAIRED	1000 Genomes CLM population sequencing
HG03582	SRS368154	MSL	HG03582.alt_bwamem_GRCh38DH.20150718.MSL.low_coverage.cram	ERZ255496	ERP013771	low coverage WGS	PAIRED	1000 Genomes MSL Mende WGS
HG02152	SRS179251	CDX	HG02152.alt_bwamem_GRCh38DH.20150718.CDX.low_coverage.cram	ERZ257122	ERP013771	low coverage WGS	PAIRED	1000 Genomes CDX population sequencing
HG02371	SRS191106	CDX	HG02371.alt_bwamem_GRCh38DH.20150718.CDX.low_coverage.cram	ERZ257123	ERP013771	low coverage WGS	PAIRED	1000 Genomes CDX population sequencing
NA18747	SRS000700	CHB	NA18747.alt_bwamem_GRCh38DH.20150718.CHB.low_coverage.cram	ERZ257124	ERP013771	low coverage WGS	PAIRED	1000 Genomes Han Chinese CHB population sequencing
HG00281	SRS010730	FIN	HG00281.alt_bwamem_GRCh38DH.20150718.FIN.low_coverage.cram	ERZ254933	ERP013771	low coverage WGS	PAIRED	1000 Genomes Finnish population sequencing
HG04042	SRS352903	STU	HG04042.alt_bwamem_GRCh38DH.20150718.STU.low_coverage.cram	ERZ257663	ERP013771	low coverage WGS	PAIRED	1000 Genomes STU Sri Lankan Tami UK WGS
HG03745	SRS352880	STU	HG03745.alt_bwamem_GRCh38DH.20150718.STU.low_coverage.cram	ERZ257664	ERP013771	low coverage WGS	PAIRED	1000 Genomes STU Sri Lankan Tami UK WGS
HG03246	SRS350644	GWD	HG03246.alt_bwamem_GRCh38DH.20150718.GWD.low_coverage.cram	ERZ255497	ERP013771	low coverage WGS	PAIRED	1000 Genomes GWD population sequencing
HG01746	SRS179191	IBS	HG01746.alt_bwamem_GRCh38DH.20150718.IBS.low_coverage.cram	ERZ254934	ERP013771	low coverage WGS	PAIRED	1000 Genomes IBS population sequencing
NA18545	SRS000115	CHB	NA18545.alt_bwamem_GRCh38DH.20150718.CHB.low_coverage.cram	ERZ257125	ERP013771	low coverage WGS	PAIRED	1000 Genomes Han Chinese CHB population sequencing
HG02757	SRS344029	GWD	HG02757.alt_bwamem_GRCh38DH.20150718.GWD.low_coverage.cram	ERZ255498	ERP013771	low coverage WGS	PAIRED	1000 Genomes GWD population sequencing
HG03713	SRS350894	ITU	HG03713.alt_bwamem_GRCh38DH.20150718.ITU.low_coverage.cram	ERZ257665	ERP013771	low coverage WGS	PAIRED	1000 Genomes ITU Indian Telugu UK WGS from blood
HG03578	SRS350722	MSL	HG03578.alt_bwamem_GRCh38DH.20150718.MSL.low_coverage.cram	ERZ255499	ERP013771	low coverage WGS	PAIRED	1000 Genomes MSL Mende WGS
HG01250	SRS010835	CLM	HG01250.alt_bwamem_GRCh38DH.20150718.CLM.low_coverage.cram	ERZ256722	ERP013771	low coverage WGS	PAIRED	1000 Genomes CLM population sequencing
NA18873	SRS000706	YRI	NA18873.alt_bwamem_GRCh38DH.20150718.YRI.low_coverage.cram	ERZ255500	ERP013771	low coverage WGS	PAIRED	1000 Genomes YRI Yoruba population sequencing
NA18943	SRS000153	JPT	NA18943.alt_bwamem_GRCh38DH.20150718.JPT.low_coverage.cram	ERZ257126	ERP013771	low coverage WGS	PAIRED	1000 Genomes Japanese population sequencing
NA18618	SRS000672	CHB	NA18618.alt_bwamem_GRCh38DH.20150718.CHB.low_coverage.cram	ERZ257127	ERP013771	low coverage WGS	PAIRED	1000 Genomes Han Chinese CHB population sequencing
HG03372	SRS368227	ESN	HG03372.alt_bwamem_GRCh38DH.20150718.ESN.low_coverage.cram	ERZ255501	ERP013771	low coverage WGS	PAIRED	1000 Genomes ESN Esan WGS
NA20532	SRS001699	TSI	NA20532.alt_bwamem_GRCh38DH.20150718.TSI.low_coverage.cram	ERZ254935	ERP013771	low coverage WGS	PAIRED	1000 Genomes Toscan population sequencing
NA21097	SRS003877	GIH	NA21097.alt_bwamem_GRCh38DH.20150718.GIH.low_coverage.cram	ERZ257666	ERP013771	low coverage WGS	PAIRED	1000 Genomes Gujarati (GIH) population sequencing
NA19350	SRS001570	LWK	NA19350.alt_bwamem_GRCh38DH.20150718.LWK.low_coverage.cram	ERZ255502	ERP013771	low coverage WGS	PAIRED	1000 Genomes Luhya population sequencing
HG01412	SRS350986	PUR	HG01412.alt_bwamem_GRCh38DH.20150718.PUR.low_coverage.cram	ERZ256723	ERP013771	low coverage WGS	PAIRED	1000 Genomes PUR population sequencing from blood
HG02337	SRS212480	ACB	HG02337.alt_bwamem_GRCh38DH.20150718.ACB.low_coverage.cram	ERZ255503	ERP013771	low coverage WGS	PAIRED	1000 Genomes ACB population sequencing
NA21103	SRS003883	GIH	NA21103.alt_bwamem_GRCh38DH.20150718.GIH.low_coverage.cram	ERZ257667	ERP013771	low coverage WGS	PAIRED	1000 Genomes Gujarati (GIH) population sequencing
HG03826	SRS350843	BEB	HG03826.alt_bwamem_GRCh38DH.20150718.BEB.low_coverage.cram	ERZ257668	ERP013771	low coverage WGS	PAIRED	1000 Genomes BEB Bengali WGS
NA20509	SRS001677	TSI	NA20509.alt_bwamem_GRCh38DH.20150718.TSI.low_coverage.cram	ERZ254936	ERP013771	low coverage WGS	PAIRED	1000 Genomes Toscan population sequencing
HG03046	SRS344020	GWD	HG03046.alt_bwamem_GRCh38DH.20150718.GWD.low_coverage.cram	ERZ255504	ERP013771	low coverage WGS	PAIRED	1000 Genomes GWD population sequencing
NA20876	SRS003836	GIH	NA20876.alt_bwamem_GRCh38DH.20150718.GIH.low_coverage.cram	ERZ257669	ERP013771	low coverage WGS	PAIRED	1000 Genomes Gujarati (GIH) population sequencing
HG02072	SRS179118	KHV	HG02072.alt_bwamem_GRCh38DH.20150718.KHV.low_coverage.cram	ERZ257128	ERP013771	low coverage WGS	PAIRED	1000 Genomes KHV population sequencing
NA20533	SRS001700	TSI	NA20533.alt_bwamem_GRCh38DH.20150718.TSI.low_coverage.cram	ERZ254937	ERP013771	low coverage WGS	PAIRED	1000 Genomes Toscan population sequencing
HG01612	SRS074366	IBS	HG01612.alt_bwamem_GRCh38DH.20150718.IBS.low_coverage.cram	ERZ254938	ERP013771	low coverage WGS	PAIRED	1000 Genomes IBS population sequencing
NA18876	SRS001469	YRI	NA18876.alt_bwamem_GRCh38DH.20150718.YRI.low_coverage.cram	ERZ255505	ERP013771	low coverage WGS	PAIRED	1000 Genomes YRI Yoruba population sequencing
NA19087	SRS000774	JPT	NA19087.alt_bwamem_GRCh38DH.20150718.JPT.low_coverage.cram	ERZ257129	ERP013771	low coverage WGS	PAIRED	1000 Genomes Japanese population sequencing
HG01494	SRS074304	CLM	HG01494.alt_bwamem_GRCh38DH.20150718.CLM.low_coverage.cram	ERZ256724	ERP013771	low coverage WGS	PAIRED	1000 Genomes CLM population sequencing
NA19185	SRS000794	YRI	NA19185.alt_bwamem_GRCh38DH.20150718.YRI.low_coverage.cram	ERZ255506	ERP013771	low coverage WGS	PAIRED	1000 Genomes YRI Yoruba population sequencing
HG00369	SRS008585	FIN	HG00369.alt_bwamem_GRCh38DH.20150718.FIN.low_coverage.cram	ERZ254939	ERP013771	low coverage WGS	PAIRED	1000 Genomes Finnish population sequencing
HG02408	SRS351054	CDX	HG02408.alt_bwamem_GRCh38DH.20150718.CDX.low_coverage.cram	ERZ257130	ERP013771	low coverage WGS	PAIRED	1000 Genomes CDX population sequencing
HG02882	SRS368109	GWD	HG02882.alt_bwamem_GRCh38DH.20150718.GWD.low_coverage.cram	ERZ255507	ERP013771	low coverage WGS	PAIRED	1000 Genomes GWD population sequencing
HG02657	SRS290939	PJL	HG02657.alt_bwamem_GRCh38DH.20150718.PJL.low_coverage.cram	ERZ257670	ERP013771	low coverage WGS	PAIRED	1000 Genomes PJL WGS sequencing
NA19380	SRS001585	LWK	NA19380.alt_bwamem_GRCh38DH.20150718.LWK.low_coverage.cram	ERZ255508	ERP013771	low coverage WGS	PAIRED	1000 Genomes Luhya population sequencing
HG01485	SRS351021	CLM	HG01485.alt_bwamem_GRCh38DH.20150718.CLM.low_coverage.cram	ERZ256725	ERP013771	low coverage WGS	PAIRED	1000 Genomes CLM population sequencing
HG02682	SRS368254	PJL	HG02682.alt_bwamem_GRCh38DH.20150718.PJL.low_coverage.cram	ERZ257671	ERP013771	low coverage WGS	PAIRED	1000 Genomes PJL WGS sequencing
NA18561	SRS000121	CHB	NA18561.alt_bwamem_GRCh38DH.20150718.CHB.low_coverage.cram	ERZ257131	ERP013771	low coverage WGS	PAIRED	1000 Genomes Han Chinese CHB population sequencing
HG01177	SRS010809	PUR	HG01177.alt_bwamem_GRCh38DH.20150718.PUR.low_coverage.cram	ERZ256726	ERP013771	low coverage WGS	PAIRED	1000 Genomes PUR population sequencing
HG01971	SRS179050	PEL	HG01971.alt_bwamem_GRCh38DH.20150718.PEL.low_coverage.cram	ERZ256727	ERP013771	low coverage WGS	PAIRED	1000 Genomes PEL population sequencing
HG01809	SRS179242	CDX	HG01809.alt_bwamem_GRCh38DH.20150718.CDX.low_coverage.cram	ERZ257132	ERP013771	low coverage WGS	PAIRED	1000 Genomes CDX population sequencing
HG02574	SRS290880	GWD	HG02574.alt_bwamem_GRCh38DH.20150718.GWD.low_coverage.cram	ERZ255509	ERP013771	low coverage WGS	PAIRED	1000 Genomes GWD population sequencing
HG03741	SRS350873	STU	HG03741.alt_bwamem_GRCh38DH.20150718.STU.low_coverage.cram	ERZ257672	ERP013771	low coverage WGS	PAIRED	1000 Genomes STU Sri Lankan Tami UK WGS from blood
HG01121	SRS350989	CLM	HG01121.alt_bwamem_GRCh38DH.20150718.CLM.low_coverage.cram	ERZ256728	ERP013771	low coverage WGS	PAIRED	1000 Genomes CLM population sequencing
NA20813	SRS001770	TSI	NA20813.alt_bwamem_GRCh38DH.20150718.TSI.low_coverage.cram	ERZ254940	ERP013771	low coverage WGS	PAIRED	1000 Genomes Toscan population sequencing
HG00117	SRS006858	GBR	HG00117.alt_bwamem_GRCh38DH.20150718.GBR.low_coverage.cram	ERZ254941	ERP013771	low coverage WGS	PAIRED	1000 Genomes GBR population sequencing
HG00382	SRS008596	FIN	HG00382.alt_bwamem_GRCh38DH.20150718.FIN.low_coverage.cram	ERZ254942	ERP013771	low coverage WGS	PAIRED	1000 Genomes Finnish population sequencing
HG01393	SRS350962	PUR	HG01393.alt_bwamem_GRCh38DH.20150718.PUR.low_coverage.cram	ERZ256729	ERP013771	low coverage WGS	PAIRED	1000 Genomes PUR population sequencing
HG02086	SRS179177	KHV	HG02086.alt_bwamem_GRCh38DH.20150718.KHV.low_coverage.cram	ERZ257133	ERP013771	low coverage WGS	PAIRED	1000 Genomes KHV population sequencing
NA19779	SRS003722	MXL	NA19779.alt_bwamem_GRCh38DH.20150718.MXL.low_coverage.cram	ERZ256730	ERP013771	low coverage WGS	PAIRED	1000 Genomes MXL population sequencing
NA19786	SRS003729	MXL	NA19786.alt_bwamem_GRCh38DH.20150718.MXL.low_coverage.cram	ERZ256731	ERP013771	low coverage WGS	PAIRED	1000 Genomes MXL population sequencing
HG00364	SRS008580	FIN	HG00364.alt_bwamem_GRCh38DH.20150718.FIN.low_coverage.cram	ERZ254943	ERP013771	low coverage WGS	PAIRED	1000 Genomes Finnish population sequencing
HG03309	SRS368211	ESN	HG03309.alt_bwamem_GRCh38DH.20150718.ESN.low_coverage.cram	ERZ255510	ERP013771	low coverage WGS	PAIRED	1000 Genomes ESN Esan WGS
NA18595	SRS000659	CHB	NA18595.alt_bwamem_GRCh38DH.20150718.CHB.low_coverage.cram	ERZ257134	ERP013771	low coverage WGS	PAIRED	1000 Genomes Han Chinese CHB population sequencing
HG03446	SRS350680	MSL	HG03446.alt_bwamem_GRCh38DH.20150718.MSL.low_coverage.cram	ERZ255511	ERP013771	low coverage WGS	PAIRED	1000 Genomes MSL Mende WGS
HG01945	SRS179035	PEL	HG01945.alt_bwamem_GRCh38DH.20150718.PEL.low_coverage.cram	ERZ256732	ERP013771	low coverage WGS	PAIRED	1000 Genomes PEL population sequencing
HG00118	SRS008503	GBR	HG00118.alt_bwamem_GRCh38DH.20150718.GBR.low_coverage.cram	ERZ254944	ERP013771	low coverage WGS	PAIRED	1000 Genomes GBR population sequencing
NA18487	SRS000644	YRI	NA18487.alt_bwamem_GRCh38DH.20150718.YRI.low_coverage.cram	ERZ255512	ERP013771	low coverage WGS	PAIRED	1000 Genomes YRI Yoruba population sequencing
NA19716	SRS003680	MXL	NA19716.alt_bwamem_GRCh38DH.20150718.MXL.low_coverage.cram	ERZ256733	ERP013771	low coverage WGS	PAIRED	1000 Genomes MXL population sequencing
HG00684	SRS008722	CHS	HG00684.alt_bwamem_GRCh38DH.20150718.CHS.low_coverage.cram	ERZ257135	ERP013771	low coverage WGS	PAIRED	1000 Genomes CHS population sequencing
HG00542	SRS008646	CHS	HG00542.alt_bwamem_GRCh38DH.20150718.CHS.low_coverage.cram	ERZ257136	ERP013771	low coverage WGS	PAIRED	1000 Genomes CHS population sequencing
HG02238	SRS191090	IBS	HG02238.alt_bwamem_GRCh38DH.20150718.IBS.low_coverage.cram	ERZ254945	ERP013771	low coverage WGS	PAIRED	1000 Genomes IBS population sequencing
NA19001	SRS000738	JPT	NA19001.alt_bwamem_GRCh38DH.20150718.JPT.low_coverage.cram	ERZ257137	ERP013771	low coverage WGS	PAIRED	1000 Genomes Japanese population sequencing
HG03919	SRS352831	BEB	HG03919.alt_bwamem_GRCh38DH.20150718.BEB.low_coverage.cram	ERZ257673	ERP013771	low coverage WGS	PAIRED	1000 Genomes BEB Bengali WGS
HG01976	SRS179056	PEL	HG01976.alt_bwamem_GRCh38DH.20150718.PEL.low_coverage.cram	ERZ256734	ERP013771	low coverage WGS	PAIRED	1000 Genomes PEL population sequencing
NA19214	SRS000799	YRI	NA19214.alt_bwamem_GRCh38DH.20150718.YRI.low_coverage.cram	ERZ255513	ERP013771	low coverage WGS	PAIRED	1000 Genomes YRI Yoruba population sequencing
HG03916	SRS352830	BEB	HG03916.alt_bwamem_GRCh38DH.20150718.BEB.low_coverage.cram	ERZ257674	ERP013771	low coverage WGS	PAIRED	1000 Genomes BEB Bengali WGS
HG01204	SRS010826	PUR	HG01204.alt_bwamem_GRCh38DH.20150718.PUR.low_coverage.cram	ERZ256735	ERP013771	low coverage WGS	PAIRED	1000 Genomes PUR population sequencing
HG02291	SRS191075	PEL	HG02291.alt_bwamem_GRCh38DH.20150718.PEL.low_coverage.cram	ERZ256736	ERP013771	low coverage WGS	PAIRED	1000 Genomes PEL population sequencing
HG03007	SRS350824	BEB	HG03007.alt_bwamem_GRCh38DH.20150718.BEB.low_coverage.cram	ERZ257675	ERP013771	low coverage WGS	PAIRED	1000 Genomes BEB Bengali WGS
HG02219	SRS368522	IBS	HG02219.alt_bwamem_GRCh38DH.20150718.IBS.low_coverage.cram	ERZ254946	ERP013771	low coverage WGS	PAIRED	1000 Genomes IBS population sequencing
HG01260	SRS010845	CLM	HG01260.alt_bwamem_GRCh38DH.20150718.CLM.low_coverage.cram	ERZ256737	ERP013771	low coverage WGS	PAIRED	1000 Genomes CLM population sequencing
HG03118	SRS350763	ESN	HG03118.alt_bwamem_GRCh38DH.20150718.ESN.low_coverage.cram	ERZ255514	ERP013771	low coverage WGS	PAIRED	1000 Genomes ESN Esan WGS
NA12489	SRS000071	CEU	NA12489.alt_bwamem_GRCh38DH.20150718.CEU.low_coverage.cram	ERZ254947	ERP013771	low coverage WGS	PAIRED	1000 Genomes CEPH (Utah residents with ancestry from Northern and Western Europe) population sequencing
NA20346	SRS003802	ASW	NA20346.alt_bwamem_GRCh38DH.20150718.ASW.low_coverage.cram	ERZ255515	ERP013771	low coverage WGS	PAIRED	1000 Genomes ASW population sequencing
HG02554	SRS350945	ACB	HG02554.alt_bwamem_GRCh38DH.20150718.ACB.low_coverage.cram	ERZ255516	ERP013771	low coverage WGS	PAIRED	1000 Genomes ACB population sequencing
HG04156	SRS350856	BEB	HG04156.alt_bwamem_GRCh38DH.20150718.BEB.low_coverage.cram	ERZ257676	ERP013771	low coverage WGS	PAIRED	1000 Genomes BEB Bengali WGS
HG02348	SRS351043	PEL	HG02348.alt_bwamem_GRCh38DH.20150718.PEL.low_coverage.cram	ERZ256738	ERP013771	low coverage WGS	PAIRED	1000 Genomes PEL population sequencing
HG02784	SRS344099	PJL	HG02784.alt_bwamem_GRCh38DH.20150718.PJL.low_coverage.cram	ERZ257677	ERP013771	low coverage WGS	PAIRED	1000 Genomes PJL WGS sequencing
NA18546	SRS000654	CHB	NA18546.alt_bwamem_GRCh38DH.20150718.CHB.low_coverage.cram	ERZ257138	ERP013771	low coverage WGS	PAIRED	1000 Genomes Han Chinese CHB population sequencing
HG00278	SRS010728	FIN	HG00278.alt_bwamem_GRCh38DH.20150718.FIN.low_coverage.cram	ERZ254948	ERP013771	low coverage WGS	PAIRED	1000 Genomes Finnish population sequencing
NA20336	SRS003794	ASW	NA20336.alt_bwamem_GRCh38DH.20150718.ASW.low_coverage.cram	ERZ255517	ERP013771	low coverage WGS	PAIRED	1000 Genomes ASW population sequencing
HG01668	SRS084807	IBS	HG01668.alt_bwamem_GRCh38DH.20150718.IBS.low_coverage.cram	ERZ254949	ERP013771	low coverage WGS	PAIRED	1000 Genomes IBS population sequencing
NA19398	SRS001599	LWK	NA19398.alt_bwamem_GRCh38DH.20150718.LWK.low_coverage.cram	ERZ255518	ERP013771	low coverage WGS	PAIRED	1000 Genomes Luhya population sequencing
NA20542	SRS001709	TSI	NA20542.alt_bwamem_GRCh38DH.20150718.TSI.low_coverage.cram	ERZ254950	ERP013771	low coverage WGS	PAIRED	1000 Genomes Toscan population sequencing
HG03797	SRS350830	BEB	HG03797.alt_bwamem_GRCh38DH.20150718.BEB.low_coverage.cram	ERZ257678	ERP013771	low coverage WGS	PAIRED	1000 Genomes BEB Bengali WGS
HG03428	SRS350675	MSL	HG03428.alt_bwamem_GRCh38DH.20150718.MSL.low_coverage.cram	ERZ255519	ERP013771	low coverage WGS	PAIRED	1000 Genomes MSL Mende WGS
HG01080	SRS008765	PUR	HG01080.alt_bwamem_GRCh38DH.20150718.PUR.low_coverage.cram	ERZ256739	ERP013771	low coverage WGS	PAIRED	1000 Genomes PUR population sequencing
NA21104	SRS003884	GIH	NA21104.alt_bwamem_GRCh38DH.20150718.GIH.low_coverage.cram	ERZ257679	ERP013771	low coverage WGS	PAIRED	1000 Genomes Gujarati (GIH) population sequencing
HG01170	SRS010802	PUR	HG01170.alt_bwamem_GRCh38DH.20150718.PUR.low_coverage.cram	ERZ256740	ERP013771	low coverage WGS	PAIRED	1000 Genomes PUR population sequencing
HG00525	SRS008635	CHS	HG00525.alt_bwamem_GRCh38DH.20150718.CHS.low_coverage.cram	ERZ257139	ERP013771	low coverage WGS	PAIRED	1000 Genomes CHS population sequencing
NA11994	SRS000054	CEU	NA11994.alt_bwamem_GRCh38DH.20150718.CEU.low_coverage.cram	ERZ254951	ERP013771	low coverage WGS	PAIRED	1000 Genomes CEPH (Utah residents with ancestry from Northern and Western Europe) population sequencing
HG01375	SRS074278	CLM	HG01375.alt_bwamem_GRCh38DH.20150718.CLM.low_coverage.cram	ERZ256741	ERP013771	low coverage WGS	PAIRED	1000 Genomes CLM population sequencing
HG00148	SRS006881	GBR	HG00148.alt_bwamem_GRCh38DH.20150718.GBR.low_coverage.cram	ERZ254952	ERP013771	low coverage WGS	PAIRED	1000 Genomes GBR population sequencing
HG01816	SRS179249	CDX	HG01816.alt_bwamem_GRCh38DH.20150718.CDX.low_coverage.cram	ERZ257140	ERP013771	low coverage WGS	PAIRED	1000 Genomes CDX population sequencing
HG03941	SRS350853	BEB	HG03941.alt_bwamem_GRCh38DH.20150718.BEB.low_coverage.cram	ERZ257680	ERP013771	low coverage WGS	PAIRED	1000 Genomes BEB Bengali WGS
HG02372	SRS191107	CDX	HG02372.alt_bwamem_GRCh38DH.20150718.CDX.low_coverage.cram	ERZ257141	ERP013771	low coverage WGS	PAIRED	1000 Genomes CDX population sequencing
HG02026	SRS179105	KHV	HG02026.alt_bwamem_GRCh38DH.20150718.KHV.low_coverage.cram	ERZ257142	ERP013771	low coverage WGS	PAIRED	1000 Genomes KHV population sequencing
HG02496	SRS212507	ACB	HG02496.alt_bwamem_GRCh38DH.20150718.ACB.low_coverage.cram	ERZ255520	ERP013771	low coverage WGS	PAIRED	1000 Genomes ACB population sequencing
HG02522	SRS212531	KHV	HG02522.alt_bwamem_GRCh38DH.20150718.KHV.low_coverage.cram	ERZ257143	ERP013771	low coverage WGS	PAIRED	1000 Genomes KHV population sequencing
HG00446	SRS006919	CHS	HG00446.alt_bwamem_GRCh38DH.20150718.CHS.low_coverage.cram	ERZ257144	ERP013771	low coverage WGS	PAIRED	1000 Genomes CHS population sequencing
HG01944	SRS179034	PEL	HG01944.alt_bwamem_GRCh38DH.20150718.PEL.low_coverage.cram	ERZ256742	ERP013771	low coverage WGS	PAIRED	1000 Genomes PEL population sequencing
HG03123	SRS344084	ESN	HG03123.alt_bwamem_GRCh38DH.20150718.ESN.low_coverage.cram	ERZ255521	ERP013771	low coverage WGS	PAIRED	1000 Genomes ESN Esan WGS
HG00637	SRS008700	PUR	HG00637.alt_bwamem_GRCh38DH.20150718.PUR.low_coverage.cram	ERZ256743	ERP013771	low coverage WGS	PAIRED	1000 Genomes PUR population sequencing
HG01464	SRS074295	CLM	HG01464.alt_bwamem_GRCh38DH.20150718.CLM.low_coverage.cram	ERZ256744	ERP013771	low coverage WGS	PAIRED	1000 Genomes CLM population sequencing
HG00879	SRS179218	CDX	HG00879.alt_bwamem_GRCh38DH.20150718.CDX.low_coverage.cram	ERZ257145	ERP013771	low coverage WGS	PAIRED	1000 Genomes CDX population sequencing
HG00478	SRS008625	CHS	HG00478.alt_bwamem_GRCh38DH.20150718.CHS.low_coverage.cram	ERZ257146	ERP013771	low coverage WGS	PAIRED	1000 Genomes CHS population sequencing
NA12282	SRS000619	CEU	NA12282.alt_bwamem_GRCh38DH.20150718.CEU.low_coverage.cram	ERZ254953	ERP013771	low coverage WGS	PAIRED	1000 Genomes CEPH (Utah residents with ancestry from Northern and Western Europe) population sequencing
HG01190	SRS010820	PUR	HG01190.alt_bwamem_GRCh38DH.20150718.PUR.low_coverage.cram	ERZ256745	ERP013771	low coverage WGS	PAIRED	1000 Genomes PUR population sequencing
HG03539	SRS350648	GWD	HG03539.alt_bwamem_GRCh38DH.20150718.GWD.low_coverage.cram	ERZ255522	ERP013771	low coverage WGS	PAIRED	1000 Genomes GWD population sequencing
NA19035	SRS001500	LWK	NA19035.alt_bwamem_GRCh38DH.20150718.LWK.low_coverage.cram	ERZ255523	ERP013771	low coverage WGS	PAIRED	1000 Genomes Luhya population sequencing
NA19028	SRS001497	LWK	NA19028.alt_bwamem_GRCh38DH.20150718.LWK.low_coverage.cram	ERZ255524	ERP013771	low coverage WGS	PAIRED	1000 Genomes Luhya population sequencing
HG03991	SRS368411	STU	HG03991.alt_bwamem_GRCh38DH.20150718.STU.low_coverage.cram	ERZ257681	ERP013771	low coverage WGS	PAIRED	1000 Genomes STU Sri Lankan Tami UK WGS
NA18619	SRS000673	CHB	NA18619.alt_bwamem_GRCh38DH.20150718.CHB.low_coverage.cram	ERZ257147	ERP013771	low coverage WGS	PAIRED	1000 Genomes Han Chinese CHB population sequencing
HG01632	SRS074386	IBS	HG01632.alt_bwamem_GRCh38DH.20150718.IBS.low_coverage.cram	ERZ254954	ERP013771	low coverage WGS	PAIRED	1000 Genomes IBS population sequencing
HG01113	SRS010782	CLM	HG01113.alt_bwamem_GRCh38DH.20150718.CLM.low_coverage.cram	ERZ256746	ERP013771	low coverage WGS	PAIRED	1000 Genomes CLM population sequencing
HG02614	SRS290895	GWD	HG02614.alt_bwamem_GRCh38DH.20150718.GWD.low_coverage.cram	ERZ255525	ERP013771	low coverage WGS	PAIRED	1000 Genomes GWD population sequencing
HG03910	SRS352829	BEB	HG03910.alt_bwamem_GRCh38DH.20150718.BEB.low_coverage.cram	ERZ257682	ERP013771	low coverage WGS	PAIRED	1000 Genomes BEB Bengali WGS
NA19399	SRS001600	LWK	NA19399.alt_bwamem_GRCh38DH.20150718.LWK.low_coverage.cram	ERZ255526	ERP013771	low coverage WGS	PAIRED	1000 Genomes Luhya population sequencing
HG00537	SRS008644	CHS	HG00537.alt_bwamem_GRCh38DH.20150718.CHS.low_coverage.cram	ERZ257148	ERP013771	low coverage WGS	PAIRED	1000 Genomes CHS population sequencing
HG02769	SRS343981	GWD	HG02769.alt_bwamem_GRCh38DH.20150718.GWD.low_coverage.cram	ERZ255527	ERP013771	low coverage WGS	PAIRED	1000 Genomes GWD population sequencing
NA12812	SRS139092	CEU	NA12812.alt_bwamem_GRCh38DH.20150718.CEU.low_coverage.cram	ERZ254955	ERP013771	low coverage WGS	PAIRED	1000 Genomes CEPH (Utah residents with ancestry from Northern and Western Europe) population sequencing
HG01970	SRS179049	PEL	HG01970.alt_bwamem_GRCh38DH.20150718.PEL.low_coverage.cram	ERZ256747	ERP013771	low coverage WGS	PAIRED	1000 Genomes PEL population sequencing
HG00356	SRS008573	FIN	HG00356.alt_bwamem_GRCh38DH.20150718.FIN.low_coverage.cram	ERZ254956	ERP013771	low coverage WGS	PAIRED	1000 Genomes Finnish population sequencing
HG03556	SRS350706	MSL	HG03556.alt_bwamem_GRCh38DH.20150718.MSL.low_coverage.cram	ERZ255528	ERP013771	low coverage WGS	PAIRED	1000 Genomes MSL Mende WGS
NA11894	SRS000047	CEU	NA11894.alt_bwamem_GRCh38DH.20150718.CEU.low_coverage.cram	ERZ254957	ERP013771	low coverage WGS	PAIRED	1000 Genomes CEPH (Utah residents with ancestry from Northern and Western Europe) population sequencing
HG03673	SRS350862	STU	HG03673.alt_bwamem_GRCh38DH.20150718.STU.low_coverage.cram	ERZ257683	ERP013771	low coverage WGS	PAIRED	1000 Genomes STU Sri Lankan Tami UK WGS from blood
HG03380	SRS350668	MSL	HG03380.alt_bwamem_GRCh38DH.20150718.MSL.low_coverage.cram	ERZ255529	ERP013771	low coverage WGS	PAIRED	1000 Genomes MSL Mende WGS
HG01589	SRS368310	PJL	HG01589.alt_bwamem_GRCh38DH.20150718.PJL.low_coverage.cram	ERZ257684	ERP013771	low coverage WGS	PAIRED	1000 Genomes PJL WGS sequencing
NA21125	SRS003903	GIH	NA21125.alt_bwamem_GRCh38DH.20150718.GIH.low_coverage.cram	ERZ257685	ERP013771	low coverage WGS	PAIRED	1000 Genomes Gujarati (GIH) population sequencing
HG02568	SRS368094	GWD	HG02568.alt_bwamem_GRCh38DH.20150718.GWD.low_coverage.cram	ERZ255530	ERP013771	low coverage WGS	PAIRED	1000 Genomes GWD population sequencing
HG02658	SRS290940	PJL	HG02658.alt_bwamem_GRCh38DH.20150718.PJL.low_coverage.cram	ERZ257686	ERP013771	low coverage WGS	PAIRED	1000 Genomes PJL WGS sequencing
HG03437	SRS350693	MSL	HG03437.alt_bwamem_GRCh38DH.20150718.MSL.low_coverage.cram	ERZ255531	ERP013771	low coverage WGS	PAIRED	1000 Genomes MSL Mende WGS
HG04127	SRS368401	STU	HG04127.alt_bwamem_GRCh38DH.20150718.STU.low_coverage.cram	ERZ257687	ERP013771	low coverage WGS	PAIRED	1000 Genomes STU Sri Lankan Tami UK WGS
HG03955	SRS368408	STU	HG03955.alt_bwamem_GRCh38DH.20150718.STU.low_coverage.cram	ERZ257688	ERP013771	low coverage WGS	PAIRED	1000 Genomes STU Sri Lankan Tami UK WGS
HG02023	SRS179102	KHV	HG02023.alt_bwamem_GRCh38DH.20150718.KHV.low_coverage.cram	ERZ257149	ERP013771	low coverage WGS	PAIRED	1000 Genomes KHV population sequencing
HG01623	SRS074377	IBS	HG01623.alt_bwamem_GRCh38DH.20150718.IBS.low_coverage.cram	ERZ254958	ERP013771	low coverage WGS	PAIRED	1000 Genomes IBS population sequencing
HG03733	SRS352876	STU	HG03733.alt_bwamem_GRCh38DH.20150718.STU.low_coverage.cram	ERZ257689	ERP013771	low coverage WGS	PAIRED	1000 Genomes STU Sri Lankan Tami UK WGS
HG01531	SRS074341	IBS	HG01531.alt_bwamem_GRCh38DH.20150718.IBS.low_coverage.cram	ERZ254959	ERP013771	low coverage WGS	PAIRED	1000 Genomes IBS population sequencing
NA19095	SRS000777	YRI	NA19095.alt_bwamem_GRCh38DH.20150718.YRI.low_coverage.cram	ERZ255532	ERP013771	low coverage WGS	PAIRED	1000 Genomes YRI Yoruba population sequencing
HG04022	SRS352938	ITU	HG04022.alt_bwamem_GRCh38DH.20150718.ITU.low_coverage.cram	ERZ257690	ERP013771	low coverage WGS	PAIRED	1000 Genomes ITU Indian Telugu UK WGS
HG01941	SRS179031	PEL	HG01941.alt_bwamem_GRCh38DH.20150718.PEL.low_coverage.cram	ERZ256748	ERP013771	low coverage WGS	PAIRED	1000 Genomes PEL population sequencing
HG01372	SRS351002	CLM	HG01372.alt_bwamem_GRCh38DH.20150718.CLM.low_coverage.cram	ERZ256749	ERP013771	low coverage WGS	PAIRED	1000 Genomes CLM population sequencing
HG02455	SRS350933	ACB	HG02455.alt_bwamem_GRCh38DH.20150718.ACB.low_coverage.cram	ERZ255533	ERP013771	low coverage WGS	PAIRED	1000 Genomes ACB population sequencing
NA19113	SRS000780	YRI	NA19113.alt_bwamem_GRCh38DH.20150718.YRI.low_coverage.cram	ERZ255534	ERP013771	low coverage WGS	PAIRED	1000 Genomes YRI Yoruba population sequencing
NA19081	SRS000768	JPT	NA19081.alt_bwamem_GRCh38DH.20150718.JPT.low_coverage.cram	ERZ257150	ERP013771	low coverage WGS	PAIRED	1000 Genomes Japanese population sequencing
HG02387	SRS191119	CDX	HG02387.alt_bwamem_GRCh38DH.20150718.CDX.low_coverage.cram	ERZ257151	ERP013771	low coverage WGS	PAIRED	1000 Genomes CDX population sequencing
NA18635	SRS000688	CHB	NA18635.alt_bwamem_GRCh38DH.20150718.CHB.low_coverage.cram	ERZ257152	ERP013771	low coverage WGS	PAIRED	1000 Genomes Han Chinese CHB population sequencing
NA20296	SRS003779	ASW	NA20296.alt_bwamem_GRCh38DH.20150718.ASW.low_coverage.cram	ERZ255535	ERP013771	low coverage WGS	PAIRED	1000 Genomes ASW population sequencing
NA19248	SRS000804	YRI	NA19248.alt_bwamem_GRCh38DH.20150718.YRI.low_coverage.cram	ERZ255536	ERP013771	low coverage WGS	PAIRED	1000 Genomes YRI Yoruba population sequencing
HG02805	SRS343990	GWD	HG02805.alt_bwamem_GRCh38DH.20150718.GWD.low_coverage.cram	ERZ255537	ERP013771	low coverage WGS	PAIRED	1000 Genomes GWD population sequencing
NA21143	SRS003912	GIH	NA21143.alt_bwamem_GRCh38DH.20150718.GIH.low_coverage.cram	ERZ257691	ERP013771	low coverage WGS	PAIRED	1000 Genomes Gujarati (GIH) population sequencing
HG00329	SRS010738	FIN	HG00329.alt_bwamem_GRCh38DH.20150718.FIN.low_coverage.cram	ERZ254960	ERP013771	low coverage WGS	PAIRED	1000 Genomes Finnish population sequencing
NA18550	SRS000117	CHB	NA18550.alt_bwamem_GRCh38DH.20150718.CHB.low_coverage.cram	ERZ257153	ERP013771	low coverage WGS	PAIRED	1000 Genomes Han Chinese CHB population sequencing
NA19783	SRS003726	MXL	NA19783.alt_bwamem_GRCh38DH.20150718.MXL.low_coverage.cram	ERZ256750	ERP013771	low coverage WGS	PAIRED	1000 Genomes MXL population sequencing
NA20317	SRS003787	ASW	NA20317.alt_bwamem_GRCh38DH.20150718.ASW.low_coverage.cram	ERZ255538	ERP013771	low coverage WGS	PAIRED	1000 Genomes ASW population sequencing
HG02610	SRS343971	GWD	HG02610.alt_bwamem_GRCh38DH.20150718.GWD.low_coverage.cram	ERZ255539	ERP013771	low coverage WGS	PAIRED	1000 Genomes GWD population sequencing
HG03742	SRS352914	ITU	HG03742.alt_bwamem_GRCh38DH.20150718.ITU.low_coverage.cram	ERZ257692	ERP013771	low coverage WGS	PAIRED	1000 Genomes ITU Indian Telugu UK WGS
HG04301	SRS372874	GBR	HG04301.alt_bwamem_GRCh38DH.20150718.GBR.low_coverage.cram	ERZ254961	ERP013771	low coverage WGS	PAIRED	1000 Genomes GBR population sequencing
HG03624	SRS368274	PJL	HG03624.alt_bwamem_GRCh38DH.20150718.PJL.low_coverage.cram	ERZ257693	ERP013771	low coverage WGS	PAIRED	1000 Genomes PJL WGS sequencing
NA19067	SRS000757	JPT	NA19067.alt_bwamem_GRCh38DH.20150718.JPT.low_coverage.cram	ERZ257154	ERP013771	low coverage WGS	PAIRED	1000 Genomes Japanese population sequencing
HG01757	SRS179194	IBS	HG01757.alt_bwamem_GRCh38DH.20150718.IBS.low_coverage.cram	ERZ254962	ERP013771	low coverage WGS	PAIRED	1000 Genomes IBS population sequencing
HG02654	SRS290936	PJL	HG02654.alt_bwamem_GRCh38DH.20150718.PJL.low_coverage.cram	ERZ257694	ERP013771	low coverage WGS	PAIRED	1000 Genomes PJL WGS sequencing
NA19062	SRS000752	JPT	NA19062.alt_bwamem_GRCh38DH.20150718.JPT.low_coverage.cram	ERZ257155	ERP013771	low coverage WGS	PAIRED	1000 Genomes Japanese population sequencing
HG00358	SRS008575	FIN	HG00358.alt_bwamem_GRCh38DH.20150718.FIN.low_coverage.cram	ERZ254963	ERP013771	low coverage WGS	PAIRED	1000 Genomes Finnish population sequencing
NA18745	SRS000699	CHB	NA18745.alt_bwamem_GRCh38DH.20150718.CHB.low_coverage.cram	ERZ257156	ERP013771	low coverage WGS	PAIRED	1000 Genomes Han Chinese CHB population sequencing
HG00635	SRS008698	CHS	HG00635.alt_bwamem_GRCh38DH.20150718.CHS.low_coverage.cram	ERZ257157	ERP013771	low coverage WGS	PAIRED	1000 Genomes CHS population sequencing
HG03743	SRS350875	STU	HG03743.alt_bwamem_GRCh38DH.20150718.STU.low_coverage.cram	ERZ257695	ERP013771	low coverage WGS	PAIRED	1000 Genomes STU Sri Lankan Tami UK WGS from blood
HG04070	SRS368486	ITU	HG04070.alt_bwamem_GRCh38DH.20150718.ITU.low_coverage.cram	ERZ257696	ERP013771	low coverage WGS	PAIRED	1000 Genomes ITU Indian Telugu UK WGS
HG03744	SRS352879	STU	HG03744.alt_bwamem_GRCh38DH.20150718.STU.low_coverage.cram	ERZ257697	ERP013771	low coverage WGS	PAIRED	1000 Genomes STU Sri Lankan Tami UK WGS
HG00273	SRS008543	FIN	HG00273.alt_bwamem_GRCh38DH.20150718.FIN.low_coverage.cram	ERZ254964	ERP013771	low coverage WGS	PAIRED	1000 Genomes Finnish population sequencing
HG02756	SRS344028	GWD	HG02756.alt_bwamem_GRCh38DH.20150718.GWD.low_coverage.cram	ERZ255540	ERP013771	low coverage WGS	PAIRED	1000 Genomes GWD population sequencing
NA20764	SRS001731	TSI	NA20764.alt_bwamem_GRCh38DH.20150718.TSI.low_coverage.cram	ERZ254965	ERP013771	low coverage WGS	PAIRED	1000 Genomes Toscan population sequencing
HG02373	SRS184321	CDX	HG02373.alt_bwamem_GRCh38DH.20150718.CDX.low_coverage.cram	ERZ257158	ERP013771	low coverage WGS	PAIRED	1000 Genomes CDX population sequencing
HG00524	SRS008634	CHS	HG00524.alt_bwamem_GRCh38DH.20150718.CHS.low_coverage.cram	ERZ257159	ERP013771	low coverage WGS	PAIRED	1000 Genomes CHS population sequencing
NA12286	SRS000621	CEU	NA12286.alt_bwamem_GRCh38DH.20150718.CEU.low_coverage.cram	ERZ254966	ERP013771	low coverage WGS	PAIRED	1000 Genomes CEPH (Utah residents with ancestry from Northern and Western Europe) population sequencing
HG02391	SRS191123	CDX	HG02391.alt_bwamem_GRCh38DH.20150718.CDX.low_coverage.cram	ERZ257160	ERP013771	low coverage WGS	PAIRED	1000 Genomes CDX population sequencing
HG02690	SRS368256	PJL	HG02690.alt_bwamem_GRCh38DH.20150718.PJL.low_coverage.cram	ERZ257698	ERP013771	low coverage WGS	PAIRED	1000 Genomes PJL WGS sequencing
NA19746	SRS003698	MXL	NA19746.alt_bwamem_GRCh38DH.20150718.MXL.low_coverage.cram	ERZ256751	ERP013771	low coverage WGS	PAIRED	1000 Genomes MXL population sequencing
HG01471	SRS351013	CLM	HG01471.alt_bwamem_GRCh38DH.20150718.CLM.low_coverage.cram	ERZ256752	ERP013771	low coverage WGS	PAIRED	1000 Genomes CLM population sequencing
HG01773	SRS179203	IBS	HG01773.alt_bwamem_GRCh38DH.20150718.IBS.low_coverage.cram	ERZ254967	ERP013771	low coverage WGS	PAIRED	1000 Genomes IBS population sequencing
HG01195	SRS350979	PUR	HG01195.alt_bwamem_GRCh38DH.20150718.PUR.low_coverage.cram	ERZ256753	ERP013771	low coverage WGS	PAIRED	1000 Genomes PUR population sequencing
HG02983	SRS368112	GWD	HG02983.alt_bwamem_GRCh38DH.20150718.GWD.low_coverage.cram	ERZ255541	ERP013771	low coverage WGS	PAIRED	1000 Genomes GWD population sequencing
HG00311	SRS008547	FIN	HG00311.alt_bwamem_GRCh38DH.20150718.FIN.low_coverage.cram	ERZ254968	ERP013771	low coverage WGS	PAIRED	1000 Genomes Finnish population sequencing
NA21117	SRS003896	GIH	NA21117.alt_bwamem_GRCh38DH.20150718.GIH.low_coverage.cram	ERZ257699	ERP013771	low coverage WGS	PAIRED	1000 Genomes Gujarati (GIH) population sequencing
HG03750	SRS350879	STU	HG03750.alt_bwamem_GRCh38DH.20150718.STU.low_coverage.cram	ERZ257700	ERP013771	low coverage WGS	PAIRED	1000 Genomes STU Sri Lankan Tami UK WGS from blood
HG03190	SRS368194	ESN	HG03190.alt_bwamem_GRCh38DH.20150718.ESN.low_coverage.cram	ERZ255542	ERP013771	low coverage WGS	PAIRED	1000 Genomes ESN Esan WGS
HG01468	SRS351012	CLM	HG01468.alt_bwamem_GRCh38DH.20150718.CLM.low_coverage.cram	ERZ256754	ERP013771	low coverage WGS	PAIRED	1000 Genomes CLM population sequencing
HG02017	SRS179096	KHV	HG02017.alt_bwamem_GRCh38DH.20150718.KHV.low_coverage.cram	ERZ257161	ERP013771	low coverage WGS	PAIRED	1000 Genomes KHV population sequencing
HG02356	SRS191101	CDX	HG02356.alt_bwamem_GRCh38DH.20150718.CDX.low_coverage.cram	ERZ257162	ERP013771	low coverage WGS	PAIRED	1000 Genomes CDX population sequencing
NA19144	SRS000195	YRI	NA19144.alt_bwamem_GRCh38DH.20150718.YRI.low_coverage.cram	ERZ255543	ERP013771	low coverage WGS	PAIRED	1000 Genomes YRI Yoruba population sequencing
HG03844	SRS350882	STU	HG03844.alt_bwamem_GRCh38DH.20150718.STU.low_coverage.cram	ERZ257701	ERP013771	low coverage WGS	PAIRED	1000 Genomes STU Sri Lankan Tami UK WGS from blood
HG03794	SRS352800	BEB	HG03794.alt_bwamem_GRCh38DH.20150718.BEB.low_coverage.cram	ERZ257702	ERP013771	low coverage WGS	PAIRED	1000 Genomes BEB Bengali WGS
HG01377	SRS010881	CLM	HG01377.alt_bwamem_GRCh38DH.20150718.CLM.low_coverage.cram	ERZ256755	ERP013771	low coverage WGS	PAIRED	1000 Genomes CLM population sequencing
HG03577	SRS350721	MSL	HG03577.alt_bwamem_GRCh38DH.20150718.MSL.low_coverage.cram	ERZ255544	ERP013771	low coverage WGS	PAIRED	1000 Genomes MSL Mende WGS
HG02733	SRS290954	PJL	HG02733.alt_bwamem_GRCh38DH.20150718.PJL.low_coverage.cram	ERZ257703	ERP013771	low coverage WGS	PAIRED	1000 Genomes PJL WGS sequencing
HG00318	SRS008551	FIN	HG00318.alt_bwamem_GRCh38DH.20150718.FIN.low_coverage.cram	ERZ254969	ERP013771	low coverage WGS	PAIRED	1000 Genomes Finnish population sequencing
HG00245	SRS008520	GBR	HG00245.alt_bwamem_GRCh38DH.20150718.GBR.low_coverage.cram	ERZ254970	ERP013771	low coverage WGS	PAIRED	1000 Genomes GBR population sequencing
HG00737	SRS008749	PUR	HG00737.alt_bwamem_GRCh38DH.20150718.PUR.low_coverage.cram	ERZ256756	ERP013771	low coverage WGS	PAIRED	1000 Genomes PUR population sequencing
NA19711	SRS003676	ASW	NA19711.alt_bwamem_GRCh38DH.20150718.ASW.low_coverage.cram	ERZ255545	ERP013771	low coverage WGS	PAIRED	1000 Genomes ASW population sequencing
HG00339	SRS008562	FIN	HG00339.alt_bwamem_GRCh38DH.20150718.FIN.low_coverage.cram	ERZ254971	ERP013771	low coverage WGS	PAIRED	1000 Genomes Finnish population sequencing
HG00179	SRS006898	FIN	HG00179.alt_bwamem_GRCh38DH.20150718.FIN.low_coverage.cram	ERZ254972	ERP013771	low coverage WGS	PAIRED	1000 Genomes Finnish population sequencing
NA20853	SRS003821	GIH	NA20853.alt_bwamem_GRCh38DH.20150718.GIH.low_coverage.cram	ERZ257704	ERP013771	low coverage WGS	PAIRED	1000 Genomes Gujarati (GIH) population sequencing
HG02970	SRS350755	ESN	HG02970.alt_bwamem_GRCh38DH.20150718.ESN.low_coverage.cram	ERZ255546	ERP013771	low coverage WGS	PAIRED	1000 Genomes ESN Esan WGS
NA21129	SRS006591	GIH	NA21129.alt_bwamem_GRCh38DH.20150718.GIH.low_coverage.cram	ERZ257705	ERP013771	low coverage WGS	PAIRED	1000 Genomes Gujarati (GIH) population sequencing
HG03024	SRS350638	GWD	HG03024.alt_bwamem_GRCh38DH.20150718.GWD.low_coverage.cram	ERZ255547	ERP013771	low coverage WGS	PAIRED	1000 Genomes GWD population sequencing
HG01492	SRS074302	CLM	HG01492.alt_bwamem_GRCh38DH.20150718.CLM.low_coverage.cram	ERZ256757	ERP013771	low coverage WGS	PAIRED	1000 Genomes CLM population sequencing
HG01595	SRS179136	KHV	HG01595.alt_bwamem_GRCh38DH.20150718.KHV.low_coverage.cram	ERZ257163	ERP013771	low coverage WGS	PAIRED	1000 Genomes KHV population sequencing
HG01130	SRS350991	CLM	HG01130.alt_bwamem_GRCh38DH.20150718.CLM.low_coverage.cram	ERZ256758	ERP013771	low coverage WGS	PAIRED	1000 Genomes CLM population sequencing
NA19759	SRS003708	MXL	NA19759.alt_bwamem_GRCh38DH.20150718.MXL.low_coverage.cram	ERZ256759	ERP013771	low coverage WGS	PAIRED	1000 Genomes MXL population sequencing
HG03914	SRS350850	BEB	HG03914.alt_bwamem_GRCh38DH.20150718.BEB.low_coverage.cram	ERZ257706	ERP013771	low coverage WGS	PAIRED	1000 Genomes BEB Bengali WGS
HG00180	SRS006899	FIN	HG00180.alt_bwamem_GRCh38DH.20150718.FIN.low_coverage.cram	ERZ254973	ERP013771	low coverage WGS	PAIRED	1000 Genomes Finnish population sequencing
HG00559	SRS008655	CHS	HG00559.alt_bwamem_GRCh38DH.20150718.CHS.low_coverage.cram	ERZ257164	ERP013771	low coverage WGS	PAIRED	1000 Genomes CHS population sequencing
NA20756	SRS001723	TSI	NA20756.alt_bwamem_GRCh38DH.20150718.TSI.low_coverage.cram	ERZ254974	ERP013771	low coverage WGS	PAIRED	1000 Genomes Toscan population sequencing
NA19435	SRS001611	LWK	NA19435.alt_bwamem_GRCh38DH.20150718.LWK.low_coverage.cram	ERZ255548	ERP013771	low coverage WGS	PAIRED	1000 Genomes Luhya population sequencing
HG01060	SRS010750	PUR	HG01060.alt_bwamem_GRCh38DH.20150718.PUR.low_coverage.cram	ERZ256760	ERP013771	low coverage WGS	PAIRED	1000 Genomes PUR population sequencing
HG04024	SRS368449	ITU	HG04024.alt_bwamem_GRCh38DH.20150718.ITU.low_coverage.cram	ERZ257707	ERP013771	low coverage WGS	PAIRED	1000 Genomes ITU Indian Telugu UK WGS
HG02312	SRS351039	PEL	HG02312.alt_bwamem_GRCh38DH.20150718.PEL.low_coverage.cram	ERZ256761	ERP013771	low coverage WGS	PAIRED	1000 Genomes PEL population sequencing
HG01098	SRS008768	PUR	HG01098.alt_bwamem_GRCh38DH.20150718.PUR.low_coverage.cram	ERZ256762	ERP013771	low coverage WGS	PAIRED	1000 Genomes PUR population sequencing
HG00235	SRS006911	GBR	HG00235.alt_bwamem_GRCh38DH.20150718.GBR.low_coverage.cram	ERZ254975	ERP013771	low coverage WGS	PAIRED	1000 Genomes GBR population sequencing
HG03039	SRS344016	GWD	HG03039.alt_bwamem_GRCh38DH.20150718.GWD.low_coverage.cram	ERZ255549	ERP013771	low coverage WGS	PAIRED	1000 Genomes GWD population sequencing
HG01503	SRS074313	IBS	HG01503.alt_bwamem_GRCh38DH.20150718.IBS.low_coverage.cram	ERZ254976	ERP013771	low coverage WGS	PAIRED	1000 Genomes IBS population sequencing
NA18999	SRS000736	JPT	NA18999.alt_bwamem_GRCh38DH.20150718.JPT.low_coverage.cram	ERZ257165	ERP013771	low coverage WGS	PAIRED	1000 Genomes Japanese population sequencing
HG02819	SRS350650	GWD	HG02819.alt_bwamem_GRCh38DH.20150718.GWD.low_coverage.cram	ERZ255550	ERP013771	low coverage WGS	PAIRED	1000 Genomes GWD population sequencing
HG03837	SRS352885	STU	HG03837.alt_bwamem_GRCh38DH.20150718.STU.low_coverage.cram	ERZ257708	ERP013771	low coverage WGS	PAIRED	1000 Genomes STU Sri Lankan Tami UK WGS
HG03755	SRS352850	STU	HG03755.alt_bwamem_GRCh38DH.20150718.STU.low_coverage.cram	ERZ257709	ERP013771	low coverage WGS	PAIRED	1000 Genomes STU Sri Lankan Tami UK WGS
NA19451	SRS001624	LWK	NA19451.alt_bwamem_GRCh38DH.20150718.LWK.low_coverage.cram	ERZ255551	ERP013771	low coverage WGS	PAIRED	1000 Genomes Luhya population sequencing
NA18757	SRS000703	CHB	NA18757.alt_bwamem_GRCh38DH.20150718.CHB.low_coverage.cram	ERZ257166	ERP013771	low coverage WGS	PAIRED	1000 Genomes Han Chinese CHB population sequencing
NA19449	SRS001623	LWK	NA19449.alt_bwamem_GRCh38DH.20150718.LWK.low_coverage.cram	ERZ255552	ERP013771	low coverage WGS	PAIRED	1000 Genomes Luhya population sequencing
NA18963	SRS000722	JPT	NA18963.alt_bwamem_GRCh38DH.20150718.JPT.low_coverage.cram	ERZ257167	ERP013771	low coverage WGS	PAIRED	1000 Genomes Japanese population sequencing
HG01500	SRS074310	IBS	HG01500.alt_bwamem_GRCh38DH.20150718.IBS.low_coverage.cram	ERZ254977	ERP013771	low coverage WGS	PAIRED	1000 Genomes IBS population sequencing
HG03096	SRS344052	MSL	HG03096.alt_bwamem_GRCh38DH.20150718.MSL.low_coverage.cram	ERZ255553	ERP013771	low coverage WGS	PAIRED	1000 Genomes MSL Mende WGS
NA12154	SRS000064	CEU	NA12154.alt_bwamem_GRCh38DH.20150718.CEU.low_coverage.cram	ERZ254978	ERP013771	low coverage WGS	PAIRED	1000 Genomes CEPH (Utah residents with ancestry from Northern and Western Europe) population sequencing
HG01861	SRS179160	KHV	HG01861.alt_bwamem_GRCh38DH.20150718.KHV.low_coverage.cram	ERZ257168	ERP013771	low coverage WGS	PAIRED	1000 Genomes KHV population sequencing
HG04131	SRS368338	BEB	HG04131.alt_bwamem_GRCh38DH.20150718.BEB.low_coverage.cram	ERZ257710	ERP013771	low coverage WGS	PAIRED	1000 Genomes BEB Bengali WGS
NA19009	SRS000742	JPT	NA19009.alt_bwamem_GRCh38DH.20150718.JPT.low_coverage.cram	ERZ257169	ERP013771	low coverage WGS	PAIRED	1000 Genomes Japanese population sequencing
HG02703	SRS290922	GWD	HG02703.alt_bwamem_GRCh38DH.20150718.GWD.low_coverage.cram	ERZ255554	ERP013771	low coverage WGS	PAIRED	1000 Genomes GWD population sequencing
NA12249	SRS000068	CEU	NA12249.alt_bwamem_GRCh38DH.20150718.CEU.low_coverage.cram	ERZ254979	ERP013771	low coverage WGS	PAIRED	1000 Genomes CEPH (Utah residents with ancestry from Northern and Western Europe) population sequencing
HG02078	SRS179124	KHV	HG02078.alt_bwamem_GRCh38DH.20150718.KHV.low_coverage.cram	ERZ257170	ERP013771	low coverage WGS	PAIRED	1000 Genomes KHV population sequencing
HG01684	SRS084823	IBS	HG01684.alt_bwamem_GRCh38DH.20150718.IBS.low_coverage.cram	ERZ254980	ERP013771	low coverage WGS	PAIRED	1000 Genomes IBS population sequencing
NA12340	SRS000622	CEU	NA12340.alt_bwamem_GRCh38DH.20150718.CEU.low_coverage.cram	ERZ254981	ERP013771	low coverage WGS	PAIRED	1000 Genomes CEPH (Utah residents with ancestry from Northern and Western Europe) population sequencing
NA18525	SRS001364	CHB	NA18525.alt_bwamem_GRCh38DH.20150718.CHB.low_coverage.cram	ERZ257171	ERP013771	low coverage WGS	PAIRED	1000 Genomes Han Chinese CHB population sequencing
NA18997	SRS000734	JPT	NA18997.alt_bwamem_GRCh38DH.20150718.JPT.low_coverage.cram	ERZ257172	ERP013771	low coverage WGS	PAIRED	1000 Genomes Japanese population sequencing
NA12044	SRS000061	CEU	NA12044.alt_bwamem_GRCh38DH.20150718.CEU.low_coverage.cram	ERZ254982	ERP013771	low coverage WGS	PAIRED	1000 Genomes CEPH (Utah residents with ancestry from Northern and Western Europe) population sequencing
HG00190	SRS006908	FIN	HG00190.alt_bwamem_GRCh38DH.20150718.FIN.low_coverage.cram	ERZ254983	ERP013771	low coverage WGS	PAIRED	1000 Genomes Finnish population sequencing
HG03885	SRS350867	STU	HG03885.alt_bwamem_GRCh38DH.20150718.STU.low_coverage.cram	ERZ257711	ERP013771	low coverage WGS	PAIRED	1000 Genomes STU Sri Lankan Tami UK WGS
NA19010	SRS000743	JPT	NA19010.alt_bwamem_GRCh38DH.20150718.JPT.low_coverage.cram	ERZ257173	ERP013771	low coverage WGS	PAIRED	1000 Genomes Japanese population sequencing
HG03127	SRS368179	ESN	HG03127.alt_bwamem_GRCh38DH.20150718.ESN.low_coverage.cram	ERZ255555	ERP013771	low coverage WGS	PAIRED	1000 Genomes ESN Esan WGS
HG03717	SRS350898	ITU	HG03717.alt_bwamem_GRCh38DH.20150718.ITU.low_coverage.cram	ERZ257712	ERP013771	low coverage WGS	PAIRED	1000 Genomes ITU Indian Telugu UK WGS from blood
NA20887	SRS003846	GIH	NA20887.alt_bwamem_GRCh38DH.20150718.GIH.low_coverage.cram	ERZ257713	ERP013771	low coverage WGS	PAIRED	1000 Genomes Gujarati (GIH) population sequencing
NA19472	SRS001640	LWK	NA19472.alt_bwamem_GRCh38DH.20150718.LWK.low_coverage.cram	ERZ255556	ERP013771	low coverage WGS	PAIRED	1000 Genomes Luhya population sequencing
HG03636	SRS368300	PJL	HG03636.alt_bwamem_GRCh38DH.20150718.PJL.low_coverage.cram	ERZ257714	ERP013771	low coverage WGS	PAIRED	1000 Genomes PJL WGS sequencing
HG00141	SRS006874	GBR	HG00141.alt_bwamem_GRCh38DH.20150718.GBR.low_coverage.cram	ERZ254984	ERP013771	low coverage WGS	PAIRED	1000 Genomes GBR population sequencing
HG02597	SRS368294	PJL	HG02597.alt_bwamem_GRCh38DH.20150718.PJL.low_coverage.cram	ERZ257715	ERP013771	low coverage WGS	PAIRED	1000 Genomes PJL WGS sequencing
HG02355	SRS191100	CDX	HG02355.alt_bwamem_GRCh38DH.20150718.CDX.low_coverage.cram	ERZ257174	ERP013771	low coverage WGS	PAIRED	1000 Genomes CDX population sequencing
NA19471	SRS001639	LWK	NA19471.alt_bwamem_GRCh38DH.20150718.LWK.low_coverage.cram	ERZ255557	ERP013771	low coverage WGS	PAIRED	1000 Genomes Luhya population sequencing
NA19149	SRS000787	YRI	NA19149.alt_bwamem_GRCh38DH.20150718.YRI.low_coverage.cram	ERZ255558	ERP013771	low coverage WGS	PAIRED	1000 Genomes YRI Yoruba population sequencing
HG00628	SRS008694	CHS	HG00628.alt_bwamem_GRCh38DH.20150718.CHS.low_coverage.cram	ERZ257175	ERP013771	low coverage WGS	PAIRED	1000 Genomes CHS population sequencing
NA20518	SRS001686	TSI	NA20518.alt_bwamem_GRCh38DH.20150718.TSI.low_coverage.cram	ERZ254985	ERP013771	low coverage WGS	PAIRED	1000 Genomes Toscan population sequencing
HG03746	SRS350877	STU	HG03746.alt_bwamem_GRCh38DH.20150718.STU.low_coverage.cram	ERZ257716	ERP013771	low coverage WGS	PAIRED	1000 Genomes STU Sri Lankan Tami UK WGS from blood
HG00236	SRS008514	GBR	HG00236.alt_bwamem_GRCh38DH.20150718.GBR.low_coverage.cram	ERZ254986	ERP013771	low coverage WGS	PAIRED	1000 Genomes GBR population sequencing
NA18993	SRS000731	JPT	NA18993.alt_bwamem_GRCh38DH.20150718.JPT.low_coverage.cram	ERZ257176	ERP013771	low coverage WGS	PAIRED	1000 Genomes Japanese population sequencing
HG01350	SRS074265	CLM	HG01350.alt_bwamem_GRCh38DH.20150718.CLM.low_coverage.cram	ERZ256763	ERP013771	low coverage WGS	PAIRED	1000 Genomes CLM population sequencing
HG01311	SRS350955	PUR	HG01311.alt_bwamem_GRCh38DH.20150718.PUR.low_coverage.cram	ERZ256764	ERP013771	low coverage WGS	PAIRED	1000 Genomes PUR population sequencing
NA20505	SRS001673	TSI	NA20505.alt_bwamem_GRCh38DH.20150718.TSI.low_coverage.cram	ERZ254987	ERP013771	low coverage WGS	PAIRED	1000 Genomes Toscan population sequencing
HG00342	SRS008563	FIN	HG00342.alt_bwamem_GRCh38DH.20150718.FIN.low_coverage.cram	ERZ254988	ERP013771	low coverage WGS	PAIRED	1000 Genomes Finnish population sequencing
HG01813	SRS179246	CDX	HG01813.alt_bwamem_GRCh38DH.20150718.CDX.low_coverage.cram	ERZ257177	ERP013771	low coverage WGS	PAIRED	1000 Genomes CDX population sequencing
NA20803	SRS001760	TSI	NA20803.alt_bwamem_GRCh38DH.20150718.TSI.low_coverage.cram	ERZ254989	ERP013771	low coverage WGS	PAIRED	1000 Genomes Toscan population sequencing
HG00158	SRS006890	GBR	HG00158.alt_bwamem_GRCh38DH.20150718.GBR.low_coverage.cram	ERZ254990	ERP013771	low coverage WGS	PAIRED	1000 Genomes GBR population sequencing
NA20894	SRS003853	GIH	NA20894.alt_bwamem_GRCh38DH.20150718.GIH.low_coverage.cram	ERZ257717	ERP013771	low coverage WGS	PAIRED	1000 Genomes Gujarati (GIH) population sequencing
HG01991	SRS179061	PEL	HG01991.alt_bwamem_GRCh38DH.20150718.PEL.low_coverage.cram	ERZ256765	ERP013771	low coverage WGS	PAIRED	1000 Genomes PEL population sequencing
HG00592	SRS008673	CHS	HG00592.alt_bwamem_GRCh38DH.20150718.CHS.low_coverage.cram	ERZ257178	ERP013771	low coverage WGS	PAIRED	1000 Genomes CHS population sequencing
HG03057	SRS344047	MSL	HG03057.alt_bwamem_GRCh38DH.20150718.MSL.low_coverage.cram	ERZ255559	ERP013771	low coverage WGS	PAIRED	1000 Genomes MSL Mende WGS
HG03478	SRS350683	MSL	HG03478.alt_bwamem_GRCh38DH.20150718.MSL.low_coverage.cram	ERZ255560	ERP013771	low coverage WGS	PAIRED	1000 Genomes MSL Mende WGS
HG01704	SRS084831	IBS	HG01704.alt_bwamem_GRCh38DH.20150718.IBS.low_coverage.cram	ERZ254991	ERP013771	low coverage WGS	PAIRED	1000 Genomes IBS population sequencing
HG04056	SRS368456	ITU	HG04056.alt_bwamem_GRCh38DH.20150718.ITU.low_coverage.cram	ERZ257718	ERP013771	low coverage WGS	PAIRED	1000 Genomes ITU Indian Telugu UK WGS
NA19740	SRS006563	MXL	NA19740.alt_bwamem_GRCh38DH.20150718.MXL.low_coverage.cram	ERZ256766	ERP013771	low coverage WGS	PAIRED	1000 Genomes MXL population sequencing
NA19004	SRS001485	JPT	NA19004.alt_bwamem_GRCh38DH.20150718.JPT.low_coverage.cram	ERZ257179	ERP013771	low coverage WGS	PAIRED	1000 Genomes Japanese population sequencing
HG03873	SRS352922	ITU	HG03873.alt_bwamem_GRCh38DH.20150718.ITU.low_coverage.cram	ERZ257719	ERP013771	low coverage WGS	PAIRED	1000 Genomes ITU Indian Telugu UK WGS
HG01862	SRS179161	KHV	HG01862.alt_bwamem_GRCh38DH.20150718.KHV.low_coverage.cram	ERZ257180	ERP013771	low coverage WGS	PAIRED	1000 Genomes KHV population sequencing
HG01046	SRS179227	CDX	HG01046.alt_bwamem_GRCh38DH.20150718.CDX.low_coverage.cram	ERZ257181	ERP013771	low coverage WGS	PAIRED	1000 Genomes CDX population sequencing
HG02233	SRS193276	IBS	HG02233.alt_bwamem_GRCh38DH.20150718.IBS.low_coverage.cram	ERZ254992	ERP013771	low coverage WGS	PAIRED	1000 Genomes IBS population sequencing
HG01054	SRS008758	PUR	HG01054.alt_bwamem_GRCh38DH.20150718.PUR.low_coverage.cram	ERZ256767	ERP013771	low coverage WGS	PAIRED	1000 Genomes PUR population sequencing
HG00349	SRS008568	FIN	HG00349.alt_bwamem_GRCh38DH.20150718.FIN.low_coverage.cram	ERZ254993	ERP013771	low coverage WGS	PAIRED	1000 Genomes Finnish population sequencing
HG01804	SRS179237	CDX	HG01804.alt_bwamem_GRCh38DH.20150718.CDX.low_coverage.cram	ERZ257182	ERP013771	low coverage WGS	PAIRED	1000 Genomes CDX population sequencing
HG03470	SRS350658	MSL	HG03470.alt_bwamem_GRCh38DH.20150718.MSL.low_coverage.cram	ERZ255561	ERP013771	low coverage WGS	PAIRED	1000 Genomes MSL Mende WGS
HG01873	SRS179172	KHV	HG01873.alt_bwamem_GRCh38DH.20150718.KHV.low_coverage.cram	ERZ257183	ERP013771	low coverage WGS	PAIRED	1000 Genomes KHV population sequencing
HG03130	SRS350766	ESN	HG03130.alt_bwamem_GRCh38DH.20150718.ESN.low_coverage.cram	ERZ255562	ERP013771	low coverage WGS	PAIRED	1000 Genomes ESN Esan WGS
HG00578	SRS008662	CHS	HG00578.alt_bwamem_GRCh38DH.20150718.CHS.low_coverage.cram	ERZ257184	ERP013771	low coverage WGS	PAIRED	1000 Genomes CHS population sequencing
HG02075	SRS179121	KHV	HG02075.alt_bwamem_GRCh38DH.20150718.KHV.low_coverage.cram	ERZ257185	ERP013771	low coverage WGS	PAIRED	1000 Genomes KHV population sequencing
HG03385	SRS350669	MSL	HG03385.alt_bwamem_GRCh38DH.20150718.MSL.low_coverage.cram	ERZ255563	ERP013771	low coverage WGS	PAIRED	1000 Genomes MSL Mende WGS
NA19923	SRS006573	ASW	NA19923.alt_bwamem_GRCh38DH.20150718.ASW.low_coverage.cram	ERZ255564	ERP013771	low coverage WGS	PAIRED	1000 Genomes ASW population sequencing
NA20287	SRS003771	ASW	NA20287.alt_bwamem_GRCh38DH.20150718.ASW.low_coverage.cram	ERZ255565	ERP013771	low coverage WGS	PAIRED	1000 Genomes ASW population sequencing
NA18972	SRS000173	JPT	NA18972.alt_bwamem_GRCh38DH.20150718.JPT.low_coverage.cram	ERZ257186	ERP013771	low coverage WGS	PAIRED	1000 Genomes Japanese population sequencing
HG04222	SRS368476	ITU	HG04222.alt_bwamem_GRCh38DH.20150718.ITU.low_coverage.cram	ERZ257720	ERP013771	low coverage WGS	PAIRED	1000 Genomes ITU Indian Telugu UK WGS
HG03884	SRS350874	STU	HG03884.alt_bwamem_GRCh38DH.20150718.STU.low_coverage.cram	ERZ257721	ERP013771	low coverage WGS	PAIRED	1000 Genomes STU Sri Lankan Tami UK WGS
NA20321	SRS008792	ASW	NA20321.alt_bwamem_GRCh38DH.20150718.ASW.low_coverage.cram	ERZ255566	ERP013771	low coverage WGS	PAIRED	1000 Genomes ASW population sequencing
HG02363	SRS191103	CDX	HG02363.alt_bwamem_GRCh38DH.20150718.CDX.low_coverage.cram	ERZ257187	ERP013771	low coverage WGS	PAIRED	1000 Genomes CDX population sequencing
HG03715	SRS350895	ITU	HG03715.alt_bwamem_GRCh38DH.20150718.ITU.low_coverage.cram	ERZ257722	ERP013771	low coverage WGS	PAIRED	1000 Genomes ITU Indian Telugu UK WGS from blood
HG00130	SRS006863	GBR	HG00130.alt_bwamem_GRCh38DH.20150718.GBR.low_coverage.cram	ERZ254994	ERP013771	low coverage WGS	PAIRED	1000 Genomes GBR population sequencing
HG01443	SRS351006	CLM	HG01443.alt_bwamem_GRCh38DH.20150718.CLM.low_coverage.cram	ERZ256768	ERP013771	low coverage WGS	PAIRED	1000 Genomes CLM population sequencing
NA19200	SRS000204	YRI	NA19200.alt_bwamem_GRCh38DH.20150718.YRI.low_coverage.cram	ERZ255567	ERP013771	low coverage WGS	PAIRED	1000Genomes Project Pilot 1
HG02051	SRS212461	ACB	HG02051.alt_bwamem_GRCh38DH.20150718.ACB.low_coverage.cram	ERZ255568	ERP013771	low coverage WGS	PAIRED	1000 Genomes ACB population sequencing
NA19085	SRS000772	JPT	NA19085.alt_bwamem_GRCh38DH.20150718.JPT.low_coverage.cram	ERZ257188	ERP013771	low coverage WGS	PAIRED	1000 Genomes Japanese population sequencing
NA21088	SRS003871	GIH	NA21088.alt_bwamem_GRCh38DH.20150718.GIH.low_coverage.cram	ERZ257723	ERP013771	low coverage WGS	PAIRED	1000 Genomes Gujarati (GIH) population sequencing
NA19055	SRS000746	JPT	NA19055.alt_bwamem_GRCh38DH.20150718.JPT.low_coverage.cram	ERZ257189	ERP013771	low coverage WGS	PAIRED	1000 Genomes Japanese population sequencing
NA19396	SRS001597	LWK	NA19396.alt_bwamem_GRCh38DH.20150718.LWK.low_coverage.cram	ERZ255569	ERP013771	low coverage WGS	PAIRED	1000 Genomes Luhya population sequencing
HG03875	SRS368484	ITU	HG03875.alt_bwamem_GRCh38DH.20150718.ITU.low_coverage.cram	ERZ257724	ERP013771	low coverage WGS	PAIRED	1000 Genomes ITU Indian Telugu UK WGS
NA18740	SRS000698	CHB	NA18740.alt_bwamem_GRCh38DH.20150718.CHB.low_coverage.cram	ERZ257190	ERP013771	low coverage WGS	PAIRED	1000 Genomes Han Chinese CHB population sequencing
NA07346	SRS000036	CEU	NA07346.alt_bwamem_GRCh38DH.20150718.CEU.low_coverage.cram	ERZ254995	ERP013771	low coverage WGS	PAIRED	1000Genomes Project Pilot 1
HG03814	SRS350839	BEB	HG03814.alt_bwamem_GRCh38DH.20150718.BEB.low_coverage.cram	ERZ257725	ERP013771	low coverage WGS	PAIRED	1000 Genomes BEB Bengali WGS
HG00267	SRS008537	FIN	HG00267.alt_bwamem_GRCh38DH.20150718.FIN.low_coverage.cram	ERZ254996	ERP013771	low coverage WGS	PAIRED	1000 Genomes Finnish population sequencing
HG01799	SRS179233	CDX	HG01799.alt_bwamem_GRCh38DH.20150718.CDX.low_coverage.cram	ERZ257191	ERP013771	low coverage WGS	PAIRED	1000 Genomes CDX population sequencing
NA18645	SRS000696	CHB	NA18645.alt_bwamem_GRCh38DH.20150718.CHB.low_coverage.cram	ERZ257192	ERP013771	low coverage WGS	PAIRED	1000 Genomes Han Chinese CHB population sequencing
HG01124	SRS010784	CLM	HG01124.alt_bwamem_GRCh38DH.20150718.CLM.low_coverage.cram	ERZ256769	ERP013771	low coverage WGS	PAIRED	1000 Genomes CLM population sequencing
NA18613	SRS000668	CHB	NA18613.alt_bwamem_GRCh38DH.20150718.CHB.low_coverage.cram	ERZ257193	ERP013771	low coverage WGS	PAIRED	1000 Genomes Han Chinese CHB population sequencing
HG00623	SRS344117	CHS	HG00623.alt_bwamem_GRCh38DH.20150718.CHS.low_coverage.cram	ERZ257194	ERP013771	low coverage WGS	PAIRED	1000 Genomes CHS population sequencing
HG00255	SRS006914	GBR	HG00255.alt_bwamem_GRCh38DH.20150718.GBR.low_coverage.cram	ERZ254997	ERP013771	low coverage WGS	PAIRED	1000 Genomes GBR population sequencing
HG02127	SRS184319	KHV	HG02127.alt_bwamem_GRCh38DH.20150718.KHV.low_coverage.cram	ERZ257195	ERP013771	low coverage WGS	PAIRED	1000 Genomes KHV population sequencing
HG03988	SRS368413	STU	HG03988.alt_bwamem_GRCh38DH.20150718.STU.low_coverage.cram	ERZ257726	ERP013771	low coverage WGS	PAIRED	1000 Genomes STU Sri Lankan Tami UK WGS
HG03868	SRS368487	ITU	HG03868.alt_bwamem_GRCh38DH.20150718.ITU.low_coverage.cram	ERZ257727	ERP013771	low coverage WGS	PAIRED	1000 Genomes ITU Indian Telugu UK WGS from blood
NA19346	SRS001568	LWK	NA19346.alt_bwamem_GRCh38DH.20150718.LWK.low_coverage.cram	ERZ255570	ERP013771	low coverage WGS	PAIRED	1000 Genomes Luhya population sequencing
HG02155	SRS179254	CDX	HG02155.alt_bwamem_GRCh38DH.20150718.CDX.low_coverage.cram	ERZ257196	ERP013771	low coverage WGS	PAIRED	1000 Genomes CDX population sequencing
NA18620	SRS000674	CHB	NA18620.alt_bwamem_GRCh38DH.20150718.CHB.low_coverage.cram	ERZ257197	ERP013771	low coverage WGS	PAIRED	1000 Genomes Han Chinese CHB population sequencing
HG01965	SRS351025	PEL	HG01965.alt_bwamem_GRCh38DH.20150718.PEL.low_coverage.cram	ERZ256770	ERP013771	low coverage WGS	PAIRED	1000 Genomes PEL population sequencing
HG03117	SRS350764	ESN	HG03117.alt_bwamem_GRCh38DH.20150718.ESN.low_coverage.cram	ERZ255571	ERP013771	low coverage WGS	PAIRED	1000 Genomes ESN Esan WGS
NA12762	SRS114396	CEU	NA12762.alt_bwamem_GRCh38DH.20150718.CEU.low_coverage.cram	ERZ254998	ERP013771	low coverage WGS	PAIRED	1000 Genomes CEPH (Utah residents with ancestry from Northern and Western Europe) population sequencing
HG02330	SRS212482	ACB	HG02330.alt_bwamem_GRCh38DH.20150718.ACB.low_coverage.cram	ERZ255572	ERP013771	low coverage WGS	PAIRED	1000 Genomes ACB population sequencing
HG00137	SRS006870	GBR	HG00137.alt_bwamem_GRCh38DH.20150718.GBR.low_coverage.cram	ERZ254999	ERP013771	low coverage WGS	PAIRED	1000 Genomes GBR population sequencing
NA20544	SRS001711	TSI	NA20544.alt_bwamem_GRCh38DH.20150718.TSI.low_coverage.cram	ERZ255000	ERP013771	low coverage WGS	PAIRED	1000 Genomes Toscan population sequencing
HG02388	SRS191120	CDX	HG02388.alt_bwamem_GRCh38DH.20150718.CDX.low_coverage.cram	ERZ257198	ERP013771	low coverage WGS	PAIRED	1000 Genomes CDX population sequencing
NA20866	SRS003828	GIH	NA20866.alt_bwamem_GRCh38DH.20150718.GIH.low_coverage.cram	ERZ257728	ERP013771	low coverage WGS	PAIRED	1000 Genomes Gujarati (GIH) population sequencing
HG03159	SRS350770	ESN	HG03159.alt_bwamem_GRCh38DH.20150718.ESN.low_coverage.cram	ERZ255573	ERP013771	low coverage WGS	PAIRED	1000 Genomes ESN Esan WGS
NA18523	SRS000110	YRI	NA18523.alt_bwamem_GRCh38DH.20150718.YRI.low_coverage.cram	ERZ255574	ERP013771	low coverage WGS	PAIRED	1000 Genomes YRI Yoruba population sequencing
NA07347	SRS000037	CEU	NA07347.alt_bwamem_GRCh38DH.20150718.CEU.low_coverage.cram	ERZ255001	ERP013771	low coverage WGS	PAIRED	1000 Genomes CEPH (Utah residents with ancestry from Northern and Western Europe) population sequencing
HG04055	SRS368455	ITU	HG04055.alt_bwamem_GRCh38DH.20150718.ITU.low_coverage.cram	ERZ257729	ERP013771	low coverage WGS	PAIRED	1000 Genomes ITU Indian Telugu UK WGS
NA20525	SRS001692	TSI	NA20525.alt_bwamem_GRCh38DH.20150718.TSI.low_coverage.cram	ERZ255002	ERP013771	low coverage WGS	PAIRED	1000 Genomes Toscan population sequencing
NA18616	SRS000670	CHB	NA18616.alt_bwamem_GRCh38DH.20150718.CHB.low_coverage.cram	ERZ257199	ERP013771	low coverage WGS	PAIRED	1000 Genomes Han Chinese CHB population sequencing
NA18933	SRS000713	YRI	NA18933.alt_bwamem_GRCh38DH.20150718.YRI.low_coverage.cram	ERZ255575	ERP013771	low coverage WGS	PAIRED	1000 Genomes YRI Yoruba population sequencing
HG00554	SRS008650	PUR	HG00554.alt_bwamem_GRCh38DH.20150718.PUR.low_coverage.cram	ERZ256771	ERP013771	low coverage WGS	PAIRED	1000 Genomes PUR population sequencing
HG02058	SRS179111	KHV	HG02058.alt_bwamem_GRCh38DH.20150718.KHV.low_coverage.cram	ERZ257200	ERP013771	low coverage WGS	PAIRED	1000 Genomes KHV population sequencing
HG04023	SRS368450	ITU	HG04023.alt_bwamem_GRCh38DH.20150718.ITU.low_coverage.cram	ERZ257730	ERP013771	low coverage WGS	PAIRED	1000 Genomes ITU Indian Telugu UK WGS
HG03454	SRS368146	MSL	HG03454.alt_bwamem_GRCh38DH.20150718.MSL.low_coverage.cram	ERZ255576	ERP013771	low coverage WGS	PAIRED	1000 Genomes MSL Mende WGS
HG03595	SRS352818	BEB	HG03595.alt_bwamem_GRCh38DH.20150718.BEB.low_coverage.cram	ERZ257731	ERP013771	low coverage WGS	PAIRED	1000 Genomes BEB Bengali WGS
HG03491	SRS350803	PJL	HG03491.alt_bwamem_GRCh38DH.20150718.PJL.low_coverage.cram	ERZ257732	ERP013771	low coverage WGS	PAIRED	1000 Genomes PJL WGS sequencing
NA20588	SRS001717	TSI	NA20588.alt_bwamem_GRCh38DH.20150718.TSI.low_coverage.cram	ERZ255003	ERP013771	low coverage WGS	PAIRED	1000 Genomes Toscan population sequencing
NA18536	SRS000650	CHB	NA18536.alt_bwamem_GRCh38DH.20150718.CHB.low_coverage.cram	ERZ257201	ERP013771	low coverage WGS	PAIRED	1000 Genomes Han Chinese CHB population sequencing
HG03646	SRS352857	STU	HG03646.alt_bwamem_GRCh38DH.20150718.STU.low_coverage.cram	ERZ257733	ERP013771	low coverage WGS	PAIRED	1000 Genomes STU Sri Lankan Tami UK WGS
HG02384	SRS191116	CDX	HG02384.alt_bwamem_GRCh38DH.20150718.CDX.low_coverage.cram	ERZ257202	ERP013771	low coverage WGS	PAIRED	1000 Genomes CDX population sequencing
NA12347	SRS000625	CEU	NA12347.alt_bwamem_GRCh38DH.20150718.CEU.low_coverage.cram	ERZ255004	ERP013771	low coverage WGS	PAIRED	1000 Genomes CEPH (Utah residents with ancestry from Northern and Western Europe) population sequencing
HG02386	SRS191118	CDX	HG02386.alt_bwamem_GRCh38DH.20150718.CDX.low_coverage.cram	ERZ257203	ERP013771	low coverage WGS	PAIRED	1000 Genomes CDX population sequencing
NA21142	SRS003911	GIH	NA21142.alt_bwamem_GRCh38DH.20150718.GIH.low_coverage.cram	ERZ257734	ERP013771	low coverage WGS	PAIRED	1000 Genomes Gujarati (GIH) population sequencing
HG02813	SRS343998	GWD	HG02813.alt_bwamem_GRCh38DH.20150718.GWD.low_coverage.cram	ERZ255577	ERP013771	low coverage WGS	PAIRED	1000 Genomes GWD population sequencing
HG00692	SRS008727	CHS	HG00692.alt_bwamem_GRCh38DH.20150718.CHS.low_coverage.cram	ERZ257204	ERP013771	low coverage WGS	PAIRED	1000 Genomes CHS population sequencing
NA20778	SRS001743	TSI	NA20778.alt_bwamem_GRCh38DH.20150718.TSI.low_coverage.cram	ERZ255005	ERP013771	low coverage WGS	PAIRED	1000 Genomes Toscan population sequencing
HG02283	SRS212474	ACB	HG02283.alt_bwamem_GRCh38DH.20150718.ACB.low_coverage.cram	ERZ255578	ERP013771	low coverage WGS	PAIRED	1000 Genomes ACB population sequencing
HG00160	SRS006891	GBR	HG00160.alt_bwamem_GRCh38DH.20150718.GBR.low_coverage.cram	ERZ255006	ERP013771	low coverage WGS	PAIRED	1000 Genomes GBR population sequencing
HG02139	SRS179181	KHV	HG02139.alt_bwamem_GRCh38DH.20150718.KHV.low_coverage.cram	ERZ257205	ERP013771	low coverage WGS	PAIRED	1000 Genomes KHV population sequencing
HG03849	SRS350885	STU	HG03849.alt_bwamem_GRCh38DH.20150718.STU.low_coverage.cram	ERZ257735	ERP013771	low coverage WGS	PAIRED	1000 Genomes STU Sri Lankan Tami UK WGS from blood
HG01506	SRS074316	IBS	HG01506.alt_bwamem_GRCh38DH.20150718.IBS.low_coverage.cram	ERZ255007	ERP013771	low coverage WGS	PAIRED	1000 Genomes IBS population sequencing
HG03228	SRS368271	PJL	HG03228.alt_bwamem_GRCh38DH.20150718.PJL.low_coverage.cram	ERZ257736	ERP013771	low coverage WGS	PAIRED	1000 Genomes PJL WGS sequencing
NA19086	SRS000773	JPT	NA19086.alt_bwamem_GRCh38DH.20150718.JPT.low_coverage.cram	ERZ257206	ERP013771	low coverage WGS	PAIRED	1000 Genomes Japanese population sequencing
HG04114	SRS368409	STU	HG04114.alt_bwamem_GRCh38DH.20150718.STU.low_coverage.cram	ERZ257737	ERP013771	low coverage WGS	PAIRED	1000 Genomes STU Sri Lankan Tami UK WGS
HG03631	SRS368321	PJL	HG03631.alt_bwamem_GRCh38DH.20150718.PJL.low_coverage.cram	ERZ257738	ERP013771	low coverage WGS	PAIRED	1000 Genomes PJL WGS sequencing
HG03563	SRS350713	MSL	HG03563.alt_bwamem_GRCh38DH.20150718.MSL.low_coverage.cram	ERZ255579	ERP013771	low coverage WGS	PAIRED	1000 Genomes MSL Mende WGS
HG00109	SRS006850	GBR	HG00109.alt_bwamem_GRCh38DH.20150718.GBR.low_coverage.cram	ERZ255008	ERP013771	low coverage WGS	PAIRED	1000 Genomes GBR population sequencing
HG04164	SRS368376	BEB	HG04164.alt_bwamem_GRCh38DH.20150718.BEB.low_coverage.cram	ERZ257739	ERP013771	low coverage WGS	PAIRED	1000 Genomes BEB Bengali WGS
HG04147	SRS368328	BEB	HG04147.alt_bwamem_GRCh38DH.20150718.BEB.low_coverage.cram	ERZ257740	ERP013771	low coverage WGS	PAIRED	1000 Genomes BEB Bengali WGS
NA19717	SRS003681	MXL	NA19717.alt_bwamem_GRCh38DH.20150718.MXL.low_coverage.cram	ERZ256772	ERP013771	low coverage WGS	PAIRED	1000 Genomes MXL population sequencing
NA20801	SRS001758	TSI	NA20801.alt_bwamem_GRCh38DH.20150718.TSI.low_coverage.cram	ERZ255009	ERP013771	low coverage WGS	PAIRED	1000 Genomes Toscan population sequencing
HG02731	SRS368313	PJL	HG02731.alt_bwamem_GRCh38DH.20150718.PJL.low_coverage.cram	ERZ257741	ERP013771	low coverage WGS	PAIRED	1000 Genomes PJL WGS sequencing
HG02255	SRS191045	ACB	HG02255.alt_bwamem_GRCh38DH.20150718.ACB.low_coverage.cram	ERZ255580	ERP013771	low coverage WGS	PAIRED	1000 Genomes ACB population sequencing
HG03800	SRS350833	BEB	HG03800.alt_bwamem_GRCh38DH.20150718.BEB.low_coverage.cram	ERZ257742	ERP013771	low coverage WGS	PAIRED	1000 Genomes BEB Bengali WGS
HG02491	SRS290928	PJL	HG02491.alt_bwamem_GRCh38DH.20150718.PJL.low_coverage.cram	ERZ257743	ERP013771	low coverage WGS	PAIRED	1000 Genomes PJL WGS sequencing
HG01631	SRS074385	IBS	HG01631.alt_bwamem_GRCh38DH.20150718.IBS.low_coverage.cram	ERZ255010	ERP013771	low coverage WGS	PAIRED	1000 Genomes IBS population sequencing
HG03397	SRS344055	MSL	HG03397.alt_bwamem_GRCh38DH.20150718.MSL.low_coverage.cram	ERZ255581	ERP013771	low coverage WGS	PAIRED	1000 Genomes MSL Mende WGS
NA19719	SRS003683	MXL	NA19719.alt_bwamem_GRCh38DH.20150718.MXL.low_coverage.cram	ERZ256773	ERP013771	low coverage WGS	PAIRED	1000 Genomes MXL population sequencing
HG03521	SRS368240	ESN	HG03521.alt_bwamem_GRCh38DH.20150718.ESN.low_coverage.cram	ERZ255582	ERP013771	low coverage WGS	PAIRED	1000 Genomes ESN Esan WGS
HG01768	SRS368517	IBS	HG01768.alt_bwamem_GRCh38DH.20150718.IBS.low_coverage.cram	ERZ255011	ERP013771	low coverage WGS	PAIRED	1000 Genomes IBS population sequencing
HG00351	SRS008570	FIN	HG00351.alt_bwamem_GRCh38DH.20150718.FIN.low_coverage.cram	ERZ255012	ERP013771	low coverage WGS	PAIRED	1000 Genomes Finnish population sequencing
NA19108	SRS000185	YRI	NA19108.alt_bwamem_GRCh38DH.20150718.YRI.low_coverage.cram	ERZ255583	ERP013771	low coverage WGS	PAIRED	1000 Genomes YRI Yoruba population sequencing
HG01896	SRS212455	ACB	HG01896.alt_bwamem_GRCh38DH.20150718.ACB.low_coverage.cram	ERZ255584	ERP013771	low coverage WGS	PAIRED	1000 Genomes ACB population sequencing
HG02375	SRS191109	CDX	HG02375.alt_bwamem_GRCh38DH.20150718.CDX.low_coverage.cram	ERZ257207	ERP013771	low coverage WGS	PAIRED	1000 Genomes CDX population sequencing
HG02392	SRS191124	CDX	HG02392.alt_bwamem_GRCh38DH.20150718.CDX.low_coverage.cram	ERZ257208	ERP013771	low coverage WGS	PAIRED	1000 Genomes CDX population sequencing
NA18865	SRS001468	YRI	NA18865.alt_bwamem_GRCh38DH.20150718.YRI.low_coverage.cram	ERZ255585	ERP013771	low coverage WGS	PAIRED	1000 Genomes YRI Yoruba population sequencing
HG01447	SRS351008	CLM	HG01447.alt_bwamem_GRCh38DH.20150718.CLM.low_coverage.cram	ERZ256774	ERP013771	low coverage WGS	PAIRED	1000 Genomes CLM population sequencing
HG03951	SRS368392	STU	HG03951.alt_bwamem_GRCh38DH.20150718.STU.low_coverage.cram	ERZ257744	ERP013771	low coverage WGS	PAIRED	1000 Genomes STU Sri Lankan Tami UK WGS
HG00566	SRS008659	CHS	HG00566.alt_bwamem_GRCh38DH.20150718.CHS.low_coverage.cram	ERZ257209	ERP013771	low coverage WGS	PAIRED	1000 Genomes CHS population sequencing
NA20508	SRS001676	TSI	NA20508.alt_bwamem_GRCh38DH.20150718.TSI.low_coverage.cram	ERZ255013	ERP013771	low coverage WGS	PAIRED	1000 Genomes Toscan population sequencing
HG03033	SRS352788	GWD	HG03033.alt_bwamem_GRCh38DH.20150718.GWD.low_coverage.cram	ERZ255586	ERP013771	low coverage WGS	PAIRED	1000 Genomes GWD population sequencing
NA21122	SRS003901	GIH	NA21122.alt_bwamem_GRCh38DH.20150718.GIH.low_coverage.cram	ERZ257745	ERP013771	low coverage WGS	PAIRED	1000 Genomes Gujarati (GIH) population sequencing
NA18978	SRS000725	JPT	NA18978.alt_bwamem_GRCh38DH.20150718.JPT.low_coverage.cram	ERZ257210	ERP013771	low coverage WGS	PAIRED	1000 Genomes Japanese population sequencing
NA18544	SRS000653	CHB	NA18544.alt_bwamem_GRCh38DH.20150718.CHB.low_coverage.cram	ERZ257211	ERP013771	low coverage WGS	PAIRED	1000 Genomes Han Chinese CHB population sequencing
NA11918	SRS000048	CEU	NA11918.alt_bwamem_GRCh38DH.20150718.CEU.low_coverage.cram	ERZ255014	ERP013771	low coverage WGS	PAIRED	1000 Genomes CEPH (Utah residents with ancestry from Northern and Western Europe) population sequencing
HG04235	SRS368482	ITU	HG04235.alt_bwamem_GRCh38DH.20150718.ITU.low_coverage.cram	ERZ257746	ERP013771	low coverage WGS	PAIRED	1000 Genomes ITU Indian Telugu UK WGS
HG03352	SRS368221	ESN	HG03352.alt_bwamem_GRCh38DH.20150718.ESN.low_coverage.cram	ERZ255587	ERP013771	low coverage WGS	PAIRED	1000 Genomes ESN Esan WGS
NA20811	SRS001768	TSI	NA20811.alt_bwamem_GRCh38DH.20150718.TSI.low_coverage.cram	ERZ255015	ERP013771	low coverage WGS	PAIRED	1000 Genomes Toscan population sequencing
HG03538	SRS350647	GWD	HG03538.alt_bwamem_GRCh38DH.20150718.GWD.low_coverage.cram	ERZ255588	ERP013771	low coverage WGS	PAIRED	1000 Genomes GWD population sequencing
NA12776	SRS000081	CEU	NA12776.alt_bwamem_GRCh38DH.20150718.CEU.low_coverage.cram	ERZ255016	ERP013771	low coverage WGS	PAIRED	1000 Genomes CEPH (Utah residents with ancestry from Northern and Western Europe) population sequencing
NA20908	SRS003866	GIH	NA20908.alt_bwamem_GRCh38DH.20150718.GIH.low_coverage.cram	ERZ257747	ERP013771	low coverage WGS	PAIRED	1000 Genomes Gujarati (GIH) population sequencing
HG03367	SRS350748	ESN	HG03367.alt_bwamem_GRCh38DH.20150718.ESN.low_coverage.cram	ERZ255589	ERP013771	low coverage WGS	PAIRED	1000 Genomes ESN Esan WGS
HG01801	SRS179235	CDX	HG01801.alt_bwamem_GRCh38DH.20150718.CDX.low_coverage.cram	ERZ257212	ERP013771	low coverage WGS	PAIRED	1000 Genomes CDX population sequencing
NA19235	SRS000801	YRI	NA19235.alt_bwamem_GRCh38DH.20150718.YRI.low_coverage.cram	ERZ255590	ERP013771	low coverage WGS	PAIRED	1000 Genomes YRI Yoruba population sequencing
NA20278	SRS003766	ASW	NA20278.alt_bwamem_GRCh38DH.20150718.ASW.low_coverage.cram	ERZ255591	ERP013771	low coverage WGS	PAIRED	1000 Genomes ASW population sequencing
HG02694	SRS368312	PJL	HG02694.alt_bwamem_GRCh38DH.20150718.PJL.low_coverage.cram	ERZ257748	ERP013771	low coverage WGS	PAIRED	1000 Genomes PJL WGS sequencing
NA21141	SRS003910	GIH	NA21141.alt_bwamem_GRCh38DH.20150718.GIH.low_coverage.cram	ERZ257749	ERP013771	low coverage WGS	PAIRED	1000 Genomes Gujarati (GIH) population sequencing
HG04180	SRS368361	BEB	HG04180.alt_bwamem_GRCh38DH.20150718.BEB.low_coverage.cram	ERZ257750	ERP013771	low coverage WGS	PAIRED	1000 Genomes BEB Bengali WGS
HG00350	SRS008569	FIN	HG00350.alt_bwamem_GRCh38DH.20150718.FIN.low_coverage.cram	ERZ255017	ERP013771	low coverage WGS	PAIRED	1000 Genomes Finnish population sequencing
HG01477	SRS351016	CLM	HG01477.alt_bwamem_GRCh38DH.20150718.CLM.low_coverage.cram	ERZ256775	ERP013771	low coverage WGS	PAIRED	1000 Genomes CLM population sequencing
HG00607	SRS008679	CHS	HG00607.alt_bwamem_GRCh38DH.20150718.CHS.low_coverage.cram	ERZ257213	ERP013771	low coverage WGS	PAIRED	1000 Genomes CHS population sequencing
HG02817	SRS344032	GWD	HG02817.alt_bwamem_GRCh38DH.20150718.GWD.low_coverage.cram	ERZ255592	ERP013771	low coverage WGS	PAIRED	1000 Genomes GWD population sequencing
HG02394	SRS184322	CDX	HG02394.alt_bwamem_GRCh38DH.20150718.CDX.low_coverage.cram	ERZ257214	ERP013771	low coverage WGS	PAIRED	1000 Genomes CDX population sequencing
HG01515	SRS074325	IBS	HG01515.alt_bwamem_GRCh38DH.20150718.IBS.low_coverage.cram	ERZ255018	ERP013771	low coverage WGS	PAIRED	1000 Genomes IBS population sequencing
HG03378	SRS368134	MSL	HG03378.alt_bwamem_GRCh38DH.20150718.MSL.low_coverage.cram	ERZ255593	ERP013771	low coverage WGS	PAIRED	1000 Genomes MSL Mende WGS
HG01092	SRS350975	PUR	HG01092.alt_bwamem_GRCh38DH.20150718.PUR.low_coverage.cram	ERZ256776	ERP013771	low coverage WGS	PAIRED	1000 Genomes PUR population sequencing
HG03847	SRS352888	STU	HG03847.alt_bwamem_GRCh38DH.20150718.STU.low_coverage.cram	ERZ257751	ERP013771	low coverage WGS	PAIRED	1000 Genomes STU Sri Lankan Tami UK WGS
NA18632	SRS000685	CHB	NA18632.alt_bwamem_GRCh38DH.20150718.CHB.low_coverage.cram	ERZ257215	ERP013771	low coverage WGS	PAIRED	1000 Genomes Han Chinese CHB population sequencing
NA20807	SRS001764	TSI	NA20807.alt_bwamem_GRCh38DH.20150718.TSI.low_coverage.cram	ERZ255019	ERP013771	low coverage WGS	PAIRED	1000 Genomes Toscan population sequencing
HG02104	SRS179073	PEL	HG02104.alt_bwamem_GRCh38DH.20150718.PEL.low_coverage.cram	ERZ256777	ERP013771	low coverage WGS	PAIRED	1000 Genomes PEL population sequencing
HG00457	SRS008616	CHS	HG00457.alt_bwamem_GRCh38DH.20150718.CHS.low_coverage.cram	ERZ257216	ERP013771	low coverage WGS	PAIRED	1000 Genomes CHS population sequencing
HG01628	SRS074382	IBS	HG01628.alt_bwamem_GRCh38DH.20150718.IBS.low_coverage.cram	ERZ255020	ERP013771	low coverage WGS	PAIRED	1000 Genomes IBS population sequencing
NA12156	SRS000066	CEU	NA12156.alt_bwamem_GRCh38DH.20150718.CEU.low_coverage.cram	ERZ255021	ERP013771	low coverage WGS	PAIRED	1000 Genomes CEPH (Utah residents with ancestry from Northern and Western Europe) population sequencing
HG01932	SRS179022	PEL	HG01932.alt_bwamem_GRCh38DH.20150718.PEL.low_coverage.cram	ERZ256778	ERP013771	low coverage WGS	PAIRED	1000 Genomes PEL population sequencing
NA12749	SRS000074	CEU	NA12749.alt_bwamem_GRCh38DH.20150718.CEU.low_coverage.cram	ERZ255022	ERP013771	low coverage WGS	PAIRED	1000 Genomes CEPH (Utah residents with ancestry from Northern and Western Europe) population sequencing
HG00288	SRS368498	FIN	HG00288.alt_bwamem_GRCh38DH.20150718.FIN.low_coverage.cram	ERZ255023	ERP013771	low coverage WGS	PAIRED	1000 Genomes Finnish population sequencing
HG01173	SRS010805	PUR	HG01173.alt_bwamem_GRCh38DH.20150718.PUR.low_coverage.cram	ERZ256779	ERP013771	low coverage WGS	PAIRED	1000 Genomes PUR population sequencing
HG02879	SRS368106	GWD	HG02879.alt_bwamem_GRCh38DH.20150718.GWD.low_coverage.cram	ERZ255594	ERP013771	low coverage WGS	PAIRED	1000 Genomes GWD population sequencing
HG01139	SRS010793	CLM	HG01139.alt_bwamem_GRCh38DH.20150718.CLM.low_coverage.cram	ERZ256780	ERP013771	low coverage WGS	PAIRED	1000 Genomes CLM population sequencing
HG03473	SRS350659	MSL	HG03473.alt_bwamem_GRCh38DH.20150718.MSL.low_coverage.cram	ERZ255595	ERP013771	low coverage WGS	PAIRED	1000 Genomes MSL Mende WGS
NA20517	SRS001685	TSI	NA20517.alt_bwamem_GRCh38DH.20150718.TSI.low_coverage.cram	ERZ255024	ERP013771	low coverage WGS	PAIRED	1000 Genomes Toscan population sequencing
NA18979	SRS000726	JPT	NA18979.alt_bwamem_GRCh38DH.20150718.JPT.low_coverage.cram	ERZ257217	ERP013771	low coverage WGS	PAIRED	1000 Genomes Japanese population sequencing
HG01342	SRS074263	CLM	HG01342.alt_bwamem_GRCh38DH.20150718.CLM.low_coverage.cram	ERZ256781	ERP013771	low coverage WGS	PAIRED	1000 Genomes CLM population sequencing
HG00264	SRS008534	GBR	HG00264.alt_bwamem_GRCh38DH.20150718.GBR.low_coverage.cram	ERZ255025	ERP013771	low coverage WGS	PAIRED	1000 Genomes GBR population sequencing
NA19473	SRS001641	LWK	NA19473.alt_bwamem_GRCh38DH.20150718.LWK.low_coverage.cram	ERZ255596	ERP013771	low coverage WGS	PAIRED	1000 Genomes Luhya population sequencing
NA19707	SRS003674	ASW	NA19707.alt_bwamem_GRCh38DH.20150718.ASW.low_coverage.cram	ERZ255597	ERP013771	low coverage WGS	PAIRED	1000 Genomes ASW population sequencing
HG04017	SRS350930	ITU	HG04017.alt_bwamem_GRCh38DH.20150718.ITU.low_coverage.cram	ERZ257752	ERP013771	low coverage WGS	PAIRED	1000 Genomes ITU Indian Telugu UK WGS
HG04186	SRS352846	BEB	HG04186.alt_bwamem_GRCh38DH.20150718.BEB.low_coverage.cram	ERZ257753	ERP013771	low coverage WGS	PAIRED	1000 Genomes BEB Bengali WGS
HG01305	SRS350982	PUR	HG01305.alt_bwamem_GRCh38DH.20150718.PUR.low_coverage.cram	ERZ256782	ERP013771	low coverage WGS	PAIRED	1000 Genomes PUR population sequencing
HG03973	SRS350928	ITU	HG03973.alt_bwamem_GRCh38DH.20150718.ITU.low_coverage.cram	ERZ257754	ERP013771	low coverage WGS	PAIRED	1000 Genomes ITU Indian Telugu UK WGS
HG03803	SRS350835	BEB	HG03803.alt_bwamem_GRCh38DH.20150718.BEB.low_coverage.cram	ERZ257755	ERP013771	low coverage WGS	PAIRED	1000 Genomes BEB Bengali WGS
NA12815	SRS000085	CEU	NA12815.alt_bwamem_GRCh38DH.20150718.CEU.low_coverage.cram	ERZ255026	ERP013771	low coverage WGS	PAIRED	1000 Genomes CEPH (Utah residents with ancestry from Northern and Western Europe) population sequencing
HG03565	SRS350715	MSL	HG03565.alt_bwamem_GRCh38DH.20150718.MSL.low_coverage.cram	ERZ255598	ERP013771	low coverage WGS	PAIRED	1000 Genomes MSL Mende WGS
HG03343	SRS350787	ESN	HG03343.alt_bwamem_GRCh38DH.20150718.ESN.low_coverage.cram	ERZ255599	ERP013771	low coverage WGS	PAIRED	1000 Genomes ESN Esan WGS
NA19385	SRS001590	LWK	NA19385.alt_bwamem_GRCh38DH.20150718.LWK.low_coverage.cram	ERZ255600	ERP013771	low coverage WGS	PAIRED	1000 Genomes Luhya population sequencing
HG00705	SRS008737	CHS	HG00705.alt_bwamem_GRCh38DH.20150718.CHS.low_coverage.cram	ERZ257218	ERP013771	low coverage WGS	PAIRED	1000 Genomes CHS population sequencing
NA20766	SRS001733	TSI	NA20766.alt_bwamem_GRCh38DH.20150718.TSI.low_coverage.cram	ERZ255027	ERP013771	low coverage WGS	PAIRED	1000 Genomes Toscan population sequencing
NA20282	SRS003769	ASW	NA20282.alt_bwamem_GRCh38DH.20150718.ASW.low_coverage.cram	ERZ255601	ERP013771	low coverage WGS	PAIRED	1000 Genomes ASW population sequencing
HG00331	SRS010740	FIN	HG00331.alt_bwamem_GRCh38DH.20150718.FIN.low_coverage.cram	ERZ255028	ERP013771	low coverage WGS	PAIRED	1000 Genomes Finnish population sequencing
NA12046	SRS001263	CEU	NA12046.alt_bwamem_GRCh38DH.20150718.CEU.low_coverage.cram	ERZ255029	ERP013771	low coverage WGS	PAIRED	1000 Genomes CEPH (Utah residents with ancestry from Northern and Western Europe) population sequencing
HG03306	SRS350794	ESN	HG03306.alt_bwamem_GRCh38DH.20150718.ESN.low_coverage.cram	ERZ255602	ERP013771	low coverage WGS	PAIRED	1000 Genomes ESN Esan WGS
HG00323	SRS008555	FIN	HG00323.alt_bwamem_GRCh38DH.20150718.FIN.low_coverage.cram	ERZ255030	ERP013771	low coverage WGS	PAIRED	1000 Genomes Finnish population sequencing
NA12546	SRS000631	CEU	NA12546.alt_bwamem_GRCh38DH.20150718.CEU.low_coverage.cram	ERZ255031	ERP013771	low coverage WGS	PAIRED	1000 Genomes CEPH (Utah residents with ancestry from Northern and Western Europe) population sequencing
NA18646	SRS001388	CHB	NA18646.alt_bwamem_GRCh38DH.20150718.CHB.low_coverage.cram	ERZ257219	ERP013771	low coverage WGS	PAIRED	1000 Genomes Han Chinese CHB population sequencing
HG02884	SRS344040	GWD	HG02884.alt_bwamem_GRCh38DH.20150718.GWD.low_coverage.cram	ERZ255603	ERP013771	low coverage WGS	PAIRED	1000 Genomes GWD population sequencing
NA21100	SRS003880	GIH	NA21100.alt_bwamem_GRCh38DH.20150718.GIH.low_coverage.cram	ERZ257756	ERP013771	low coverage WGS	PAIRED	1000 Genomes Gujarati (GIH) population sequencing
HG01119	SRS350988	CLM	HG01119.alt_bwamem_GRCh38DH.20150718.CLM.low_coverage.cram	ERZ256783	ERP013771	low coverage WGS	PAIRED	1000 Genomes CLM population sequencing
HG00320	SRS008553	FIN	HG00320.alt_bwamem_GRCh38DH.20150718.FIN.low_coverage.cram	ERZ255032	ERP013771	low coverage WGS	PAIRED	1000 Genomes Finnish population sequencing
NA19722	SRS003686	MXL	NA19722.alt_bwamem_GRCh38DH.20150718.MXL.low_coverage.cram	ERZ256784	ERP013771	low coverage WGS	PAIRED	1000 Genomes MXL population sequencing
NA19452	SRS001625	LWK	NA19452.alt_bwamem_GRCh38DH.20150718.LWK.low_coverage.cram	ERZ255604	ERP013771	low coverage WGS	PAIRED	1000 Genomes Luhya population sequencing
NA20854	SRS003822	GIH	NA20854.alt_bwamem_GRCh38DH.20150718.GIH.low_coverage.cram	ERZ257757	ERP013771	low coverage WGS	PAIRED	1000 Genomes Gujarati (GIH) population sequencing
HG01556	SRS351023	CLM	HG01556.alt_bwamem_GRCh38DH.20150718.CLM.low_coverage.cram	ERZ256785	ERP013771	low coverage WGS	PAIRED	1000 Genomes CLM population sequencing
HG01247	SRS010832	PUR	HG01247.alt_bwamem_GRCh38DH.20150718.PUR.low_coverage.cram	ERZ256786	ERP013771	low coverage WGS	PAIRED	1000 Genomes PUR population sequencing
HG01345	SRS010873	CLM	HG01345.alt_bwamem_GRCh38DH.20150718.CLM.low_coverage.cram	ERZ256787	ERP013771	low coverage WGS	PAIRED	1000 Genomes CLM population sequencing
HG00310	SRS010734	FIN	HG00310.alt_bwamem_GRCh38DH.20150718.FIN.low_coverage.cram	ERZ255033	ERP013771	low coverage WGS	PAIRED	1000 Genomes Finnish population sequencing
HG00704	SRS008736	CHS	HG00704.alt_bwamem_GRCh38DH.20150718.CHS.low_coverage.cram	ERZ257220	ERP013771	low coverage WGS	PAIRED	1000 Genomes CHS population sequencing
NA21110	SRS003890	GIH	NA21110.alt_bwamem_GRCh38DH.20150718.GIH.low_coverage.cram	ERZ257758	ERP013771	low coverage WGS	PAIRED	1000 Genomes Gujarati (GIH) population sequencing
HG00108	SRS006849	GBR	HG00108.alt_bwamem_GRCh38DH.20150718.GBR.low_coverage.cram	ERZ255034	ERP013771	low coverage WGS	PAIRED	1000 Genomes GBR population sequencing
NA19785	SRS003728	MXL	NA19785.alt_bwamem_GRCh38DH.20150718.MXL.low_coverage.cram	ERZ256788	ERP013771	low coverage WGS	PAIRED	1000 Genomes MXL population sequencing
NA20878	SRS003838	GIH	NA20878.alt_bwamem_GRCh38DH.20150718.GIH.low_coverage.cram	ERZ257759	ERP013771	low coverage WGS	PAIRED	1000 Genomes Gujarati (GIH) population sequencing
NA19137	SRS000191	YRI	NA19137.alt_bwamem_GRCh38DH.20150718.YRI.low_coverage.cram	ERZ255605	ERP013771	low coverage WGS	PAIRED	1000 Genomes YRI Yoruba population sequencing
NA20822	SRS001779	TSI	NA20822.alt_bwamem_GRCh38DH.20150718.TSI.low_coverage.cram	ERZ255035	ERP013771	low coverage WGS	PAIRED	1000 Genomes Toscan population sequencing
NA19141	SRS000193	YRI	NA19141.alt_bwamem_GRCh38DH.20150718.YRI.low_coverage.cram	ERZ255606	ERP013771	low coverage WGS	PAIRED	1000 Genomes YRI Yoruba population sequencing
HG02736	SRS368262	PJL	HG02736.alt_bwamem_GRCh38DH.20150718.PJL.low_coverage.cram	ERZ257760	ERP013771	low coverage WGS	PAIRED	1000 Genomes PJL WGS sequencing
NA19206	SRS000207	YRI	NA19206.alt_bwamem_GRCh38DH.20150718.YRI.low_coverage.cram	ERZ255607	ERP013771	low coverage WGS	PAIRED	1000 Genomes YRI Yoruba population sequencing
HG03871	SRS368488	ITU	HG03871.alt_bwamem_GRCh38DH.20150718.ITU.low_coverage.cram	ERZ257761	ERP013771	low coverage WGS	PAIRED	1000 Genomes ITU Indian Telugu UK WGS from blood
NA20905	SRS006584	GIH	NA20905.alt_bwamem_GRCh38DH.20150718.GIH.low_coverage.cram	ERZ257762	ERP013771	low coverage WGS	PAIRED	1000 Genomes Gujarati (GIH) population sequencing
HG02084	SRS179130	KHV	HG02084.alt_bwamem_GRCh38DH.20150718.KHV.low_coverage.cram	ERZ257221	ERP013771	low coverage WGS	PAIRED	1000 Genomes KHV population sequencing
HG02589	SRS290889	GWD	HG02589.alt_bwamem_GRCh38DH.20150718.GWD.low_coverage.cram	ERZ255608	ERP013771	low coverage WGS	PAIRED	1000 Genomes GWD population sequencing
HG01271	SRS010850	CLM	HG01271.alt_bwamem_GRCh38DH.20150718.CLM.low_coverage.cram	ERZ256789	ERP013771	low coverage WGS	PAIRED	1000 Genomes CLM population sequencing
HG02643	SRS290907	GWD	HG02643.alt_bwamem_GRCh38DH.20150718.GWD.low_coverage.cram	ERZ255609	ERP013771	low coverage WGS	PAIRED	1000 Genomes GWD population sequencing
NA20797	SRS001754	TSI	NA20797.alt_bwamem_GRCh38DH.20150718.TSI.low_coverage.cram	ERZ255036	ERP013771	low coverage WGS	PAIRED	1000 Genomes Toscan population sequencing
HG02105	SRS179074	PEL	HG02105.alt_bwamem_GRCh38DH.20150718.PEL.low_coverage.cram	ERZ256790	ERP013771	low coverage WGS	PAIRED	1000 Genomes PEL population sequencing
HG02573	SRS290879	GWD	HG02573.alt_bwamem_GRCh38DH.20150718.GWD.low_coverage.cram	ERZ255610	ERP013771	low coverage WGS	PAIRED	1000 Genomes GWD population sequencing
HG02621	SRS290898	GWD	HG02621.alt_bwamem_GRCh38DH.20150718.GWD.low_coverage.cram	ERZ255611	ERP013771	low coverage WGS	PAIRED	1000 Genomes GWD population sequencing
HG01565	SRS178998	PEL	HG01565.alt_bwamem_GRCh38DH.20150718.PEL.low_coverage.cram	ERZ256791	ERP013771	low coverage WGS	PAIRED	1000 Genomes PEL population sequencing
HG03972	SRS352908	ITU	HG03972.alt_bwamem_GRCh38DH.20150718.ITU.low_coverage.cram	ERZ257763	ERP013771	low coverage WGS	PAIRED	1000 Genomes ITU Indian Telugu UK WGS
HG01869	SRS179168	KHV	HG01869.alt_bwamem_GRCh38DH.20150718.KHV.low_coverage.cram	ERZ257222	ERP013771	low coverage WGS	PAIRED	1000 Genomes KHV population sequencing
NA21087	SRS006585	GIH	NA21087.alt_bwamem_GRCh38DH.20150718.GIH.low_coverage.cram	ERZ257764	ERP013771	low coverage WGS	PAIRED	1000 Genomes Gujarati (GIH) population sequencing
NA12287	SRS000069	CEU	NA12287.alt_bwamem_GRCh38DH.20150718.CEU.low_coverage.cram	ERZ255037	ERP013771	low coverage WGS	PAIRED	1000 Genomes CEPH (Utah residents with ancestry from Northern and Western Europe) population sequencing
NA19310	SRS001548	LWK	NA19310.alt_bwamem_GRCh38DH.20150718.LWK.low_coverage.cram	ERZ255612	ERP013771	low coverage WGS	PAIRED	1000 Genomes Luhya population sequencing
NA20881	SRS003840	GIH	NA20881.alt_bwamem_GRCh38DH.20150718.GIH.low_coverage.cram	ERZ257765	ERP013771	low coverage WGS	PAIRED	1000 Genomes Gujarati (GIH) population sequencing
HG02035	SRS212511	KHV	HG02035.alt_bwamem_GRCh38DH.20150718.KHV.low_coverage.cram	ERZ257223	ERP013771	low coverage WGS	PAIRED	1000 Genomes KHV population sequencing
HG03105	SRS368173	ESN	HG03105.alt_bwamem_GRCh38DH.20150718.ESN.low_coverage.cram	ERZ255613	ERP013771	low coverage WGS	PAIRED	1000 Genomes ESN Esan WGS
HG02728	SRS344096	PJL	HG02728.alt_bwamem_GRCh38DH.20150718.PJL.low_coverage.cram	ERZ257766	ERP013771	low coverage WGS	PAIRED	1000 Genomes PJL WGS sequencing
HG01880	SRS212452	ACB	HG01880.alt_bwamem_GRCh38DH.20150718.ACB.low_coverage.cram	ERZ255614	ERP013771	low coverage WGS	PAIRED	1000 Genomes ACB population sequencing
NA19658	SRS003645	MXL	NA19658.alt_bwamem_GRCh38DH.20150718.MXL.low_coverage.cram	ERZ256792	ERP013771	low coverage WGS	PAIRED	1000 Genomes MXL population sequencing
HG01403	SRS350966	PUR	HG01403.alt_bwamem_GRCh38DH.20150718.PUR.low_coverage.cram	ERZ256793	ERP013771	low coverage WGS	PAIRED	1000 Genomes PUR population sequencing
HG03793	SRS350829	BEB	HG03793.alt_bwamem_GRCh38DH.20150718.BEB.low_coverage.cram	ERZ257767	ERP013771	low coverage WGS	PAIRED	1000 Genomes BEB Bengali WGS
HG01187	SRS010817	PUR	HG01187.alt_bwamem_GRCh38DH.20150718.PUR.low_coverage.cram	ERZ256794	ERP013771	low coverage WGS	PAIRED	1000 Genomes PUR population sequencing
NA19679	SRS003660	MXL	NA19679.alt_bwamem_GRCh38DH.20150718.MXL.low_coverage.cram	ERZ256795	ERP013771	low coverage WGS	PAIRED	1000 Genomes MXL population sequencing
HG02082	SRS179126	KHV	HG02082.alt_bwamem_GRCh38DH.20150718.KHV.low_coverage.cram	ERZ257224	ERP013771	low coverage WGS	PAIRED	1000 Genomes KHV population sequencing
HG03652	SRS368283	PJL	HG03652.alt_bwamem_GRCh38DH.20150718.PJL.low_coverage.cram	ERZ257768	ERP013771	low coverage WGS	PAIRED	1000 Genomes PJL WGS sequencing
HG02648	SRS368247	PJL	HG02648.alt_bwamem_GRCh38DH.20150718.PJL.low_coverage.cram	ERZ257769	ERP013771	low coverage WGS	PAIRED	1000 Genomes PJL WGS sequencing
HG03027	SRS344013	GWD	HG03027.alt_bwamem_GRCh38DH.20150718.GWD.low_coverage.cram	ERZ255615	ERP013771	low coverage WGS	PAIRED	1000 Genomes GWD population sequencing
HG02600	SRS290930	PJL	HG02600.alt_bwamem_GRCh38DH.20150718.PJL.low_coverage.cram	ERZ257770	ERP013771	low coverage WGS	PAIRED	1000 Genomes PJL WGS sequencing
NA20768	SRS001735	TSI	NA20768.alt_bwamem_GRCh38DH.20150718.TSI.low_coverage.cram	ERZ255038	ERP013771	low coverage WGS	PAIRED	1000 Genomes Toscan population sequencing
HG03905	SRS352827	BEB	HG03905.alt_bwamem_GRCh38DH.20150718.BEB.low_coverage.cram	ERZ257771	ERP013771	low coverage WGS	PAIRED	1000 Genomes BEB Bengali WGS
HG01303	SRS350954	PUR	HG01303.alt_bwamem_GRCh38DH.20150718.PUR.low_coverage.cram	ERZ256796	ERP013771	low coverage WGS	PAIRED	1000 Genomes PUR population sequencing
HG01893	SRS179011	PEL	HG01893.alt_bwamem_GRCh38DH.20150718.PEL.low_coverage.cram	ERZ256797	ERP013771	low coverage WGS	PAIRED	1000 Genomes PEL population sequencing
HG01847	SRS179148	KHV	HG01847.alt_bwamem_GRCh38DH.20150718.KHV.low_coverage.cram	ERZ257225	ERP013771	low coverage WGS	PAIRED	1000 Genomes KHV population sequencing
NA19470	SRS001638	LWK	NA19470.alt_bwamem_GRCh38DH.20150718.LWK.low_coverage.cram	ERZ255616	ERP013771	low coverage WGS	PAIRED	1000 Genomes Luhya population sequencing
HG00176	SRS006895	FIN	HG00176.alt_bwamem_GRCh38DH.20150718.FIN.low_coverage.cram	ERZ255039	ERP013771	low coverage WGS	PAIRED	1000 Genomes Finnish population sequencing
HG01055	SRS008759	PUR	HG01055.alt_bwamem_GRCh38DH.20150718.PUR.low_coverage.cram	ERZ256798	ERP013771	low coverage WGS	PAIRED	1000 Genomes PUR population sequencing
HG02087	SRS179178	KHV	HG02087.alt_bwamem_GRCh38DH.20150718.KHV.low_coverage.cram	ERZ257226	ERP013771	low coverage WGS	PAIRED	1000 Genomes KHV population sequencing
HG02973	SRS344069	ESN	HG02973.alt_bwamem_GRCh38DH.20150718.ESN.low_coverage.cram	ERZ255617	ERP013771	low coverage WGS	PAIRED	1000 Genomes ESN Esan WGS
HG03870	SRS352926	ITU	HG03870.alt_bwamem_GRCh38DH.20150718.ITU.low_coverage.cram	ERZ257772	ERP013771	low coverage WGS	PAIRED	1000 Genomes ITU Indian Telugu UK WGS
HG02478	SRS212500	ACB	HG02478.alt_bwamem_GRCh38DH.20150718.ACB.low_coverage.cram	ERZ255618	ERP013771	low coverage WGS	PAIRED	1000 Genomes ACB population sequencing
HG03209	SRS350664	MSL	HG03209.alt_bwamem_GRCh38DH.20150718.MSL.low_coverage.cram	ERZ255619	ERP013771	low coverage WGS	PAIRED	1000 Genomes MSL Mende WGS
NA19093	SRS000181	YRI	NA19093.alt_bwamem_GRCh38DH.20150718.YRI.low_coverage.cram	ERZ255620	ERP013771	low coverage WGS	PAIRED	1000 Genomes YRI Yoruba population sequencing
HG01182	SRS010814	PUR	HG01182.alt_bwamem_GRCh38DH.20150718.PUR.low_coverage.cram	ERZ256799	ERP013771	low coverage WGS	PAIRED	1000 Genomes PUR population sequencing
HG01308	SRS350983	PUR	HG01308.alt_bwamem_GRCh38DH.20150718.PUR.low_coverage.cram	ERZ256800	ERP013771	low coverage WGS	PAIRED	1000 Genomes PUR population sequencing
NA19088	SRS000775	JPT	NA19088.alt_bwamem_GRCh38DH.20150718.JPT.low_coverage.cram	ERZ257227	ERP013771	low coverage WGS	PAIRED	1000 Genomes Japanese population sequencing
HG03559	SRS350712	MSL	HG03559.alt_bwamem_GRCh38DH.20150718.MSL.low_coverage.cram	ERZ255621	ERP013771	low coverage WGS	PAIRED	1000 Genomes MSL Mende WGS
HG01048	SRS008755	PUR	HG01048.alt_bwamem_GRCh38DH.20150718.PUR.low_coverage.cram	ERZ256801	ERP013771	low coverage WGS	PAIRED	1000 Genomes PUR population sequencing
HG01705	SRS084832	IBS	HG01705.alt_bwamem_GRCh38DH.20150718.IBS.low_coverage.cram	ERZ255040	ERP013771	low coverage WGS	PAIRED	1000 Genomes IBS population sequencing
HG00263	SRS008533	GBR	HG00263.alt_bwamem_GRCh38DH.20150718.GBR.low_coverage.cram	ERZ255041	ERP013771	low coverage WGS	PAIRED	1000 Genomes GBR population sequencing
HG02700	SRS368260	PJL	HG02700.alt_bwamem_GRCh38DH.20150718.PJL.low_coverage.cram	ERZ257773	ERP013771	low coverage WGS	PAIRED	1000 Genomes PJL WGS sequencing
HG00321	SRS008554	FIN	HG00321.alt_bwamem_GRCh38DH.20150718.FIN.low_coverage.cram	ERZ255042	ERP013771	low coverage WGS	PAIRED	1000 Genomes Finnish population sequencing
HG01767	SRS368516	IBS	HG01767.alt_bwamem_GRCh38DH.20150718.IBS.low_coverage.cram	ERZ255043	ERP013771	low coverage WGS	PAIRED	1000 Genomes IBS population sequencing
HG02808	SRS343993	GWD	HG02808.alt_bwamem_GRCh38DH.20150718.GWD.low_coverage.cram	ERZ255622	ERP013771	low coverage WGS	PAIRED	1000 Genomes GWD population sequencing
HG01438	SRS074284	CLM	HG01438.alt_bwamem_GRCh38DH.20150718.CLM.low_coverage.cram	ERZ256802	ERP013771	low coverage WGS	PAIRED	1000 Genomes CLM population sequencing
HG00662	SRS008715	CHS	HG00662.alt_bwamem_GRCh38DH.20150718.CHS.low_coverage.cram	ERZ257228	ERP013771	low coverage WGS	PAIRED	1000 Genomes CHS population sequencing
HG02840	SRS344002	GWD	HG02840.alt_bwamem_GRCh38DH.20150718.GWD.low_coverage.cram	ERZ255623	ERP013771	low coverage WGS	PAIRED	1000 Genomes GWD population sequencing
HG04059	SRS368461	ITU	HG04059.alt_bwamem_GRCh38DH.20150718.ITU.low_coverage.cram	ERZ257774	ERP013771	low coverage WGS	PAIRED	1000 Genomes ITU Indian Telugu UK WGS
HG02060	SRS212516	KHV	HG02060.alt_bwamem_GRCh38DH.20150718.KHV.low_coverage.cram	ERZ257229	ERP013771	low coverage WGS	PAIRED	1000 Genomes KHV population sequencing
HG03436	SRS350692	MSL	HG03436.alt_bwamem_GRCh38DH.20150718.MSL.low_coverage.cram	ERZ255624	ERP013771	low coverage WGS	PAIRED	1000 Genomes MSL Mende WGS
NA19397	SRS001598	LWK	NA19397.alt_bwamem_GRCh38DH.20150718.LWK.low_coverage.cram	ERZ255625	ERP013771	low coverage WGS	PAIRED	1000 Genomes Luhya population sequencing
NA20869	SRS003829	GIH	NA20869.alt_bwamem_GRCh38DH.20150718.GIH.low_coverage.cram	ERZ257775	ERP013771	low coverage WGS	PAIRED	1000 Genomes Gujarati (GIH) population sequencing
NA06984	SRS000609	CEU	NA06984.alt_bwamem_GRCh38DH.20150718.CEU.low_coverage.cram	ERZ255044	ERP013771	low coverage WGS	PAIRED	1000 Genomes CEPH (Utah residents with ancestry from Northern and Western Europe) population sequencing
NA18579	SRS000132	CHB	NA18579.alt_bwamem_GRCh38DH.20150718.CHB.low_coverage.cram	ERZ257230	ERP013771	low coverage WGS	PAIRED	1000 Genomes Han Chinese CHB population sequencing
NA12760	SRS000077	CEU	NA12760.alt_bwamem_GRCh38DH.20150718.CEU.low_coverage.cram	ERZ255045	ERP013771	low coverage WGS	PAIRED	1000 Genomes CEPH (Utah residents with ancestry from Northern and Western Europe) population sequencing
HG03258	SRS344025	GWD	HG03258.alt_bwamem_GRCh38DH.20150718.GWD.low_coverage.cram	ERZ255626	ERP013771	low coverage WGS	PAIRED	1000 Genomes GWD population sequencing
NA18532	SRS000112	CHB	NA18532.alt_bwamem_GRCh38DH.20150718.CHB.low_coverage.cram	ERZ257231	ERP013771	low coverage WGS	PAIRED	1000 Genomes Han Chinese CHB population sequencing
HG00120	SRS006859	GBR	HG00120.alt_bwamem_GRCh38DH.20150718.GBR.low_coverage.cram	ERZ255046	ERP013771	low coverage WGS	PAIRED	1000 Genomes GBR population sequencing
NA20774	SRS001741	TSI	NA20774.alt_bwamem_GRCh38DH.20150718.TSI.low_coverage.cram	ERZ255047	ERP013771	low coverage WGS	PAIRED	1000 Genomes Toscan population sequencing
NA20904	SRS003863	GIH	NA20904.alt_bwamem_GRCh38DH.20150718.GIH.low_coverage.cram	ERZ257776	ERP013771	low coverage WGS	PAIRED	1000 Genomes Gujarati (GIH) population sequencing
NA20821	SRS001778	TSI	NA20821.alt_bwamem_GRCh38DH.20150718.TSI.low_coverage.cram	ERZ255048	ERP013771	low coverage WGS	PAIRED	1000 Genomes Toscan population sequencing
HG01413	SRS350967	PUR	HG01413.alt_bwamem_GRCh38DH.20150718.PUR.low_coverage.cram	ERZ256803	ERP013771	low coverage WGS	PAIRED	1000 Genomes PUR population sequencing
HG01107	SRS010776	PUR	HG01107.alt_bwamem_GRCh38DH.20150718.PUR.low_coverage.cram	ERZ256804	ERP013771	low coverage WGS	PAIRED	1000 Genomes PUR population sequencing
NA19393	SRS001594	LWK	NA19393.alt_bwamem_GRCh38DH.20150718.LWK.low_coverage.cram	ERZ255627	ERP013771	low coverage WGS	PAIRED	1000 Genomes Luhya population sequencing
HG00326	SRS010737	FIN	HG00326.alt_bwamem_GRCh38DH.20150718.FIN.low_coverage.cram	ERZ255049	ERP013771	low coverage WGS	PAIRED	1000 Genomes Finnish population sequencing
HG02763	SRS368100	GWD	HG02763.alt_bwamem_GRCh38DH.20150718.GWD.low_coverage.cram	ERZ255628	ERP013771	low coverage WGS	PAIRED	1000 Genomes GWD population sequencing
HG02851	SRS344004	GWD	HG02851.alt_bwamem_GRCh38DH.20150718.GWD.low_coverage.cram	ERZ255629	ERP013771	low coverage WGS	PAIRED	1000 Genomes GWD population sequencing
HG03249	SRS352791	GWD	HG03249.alt_bwamem_GRCh38DH.20150718.GWD.low_coverage.cram	ERZ255630	ERP013771	low coverage WGS	PAIRED	1000 Genomes GWD population sequencing
HG01995	SRS351026	PEL	HG01995.alt_bwamem_GRCh38DH.20150718.PEL.low_coverage.cram	ERZ256805	ERP013771	low coverage WGS	PAIRED	1000 Genomes PEL population sequencing
HG03756	SRS350881	STU	HG03756.alt_bwamem_GRCh38DH.20150718.STU.low_coverage.cram	ERZ257777	ERP013771	low coverage WGS	PAIRED	1000 Genomes STU Sri Lankan Tami UK WGS from blood
HG03567	SRS368152	MSL	HG03567.alt_bwamem_GRCh38DH.20150718.MSL.low_coverage.cram	ERZ255631	ERP013771	low coverage WGS	PAIRED	1000 Genomes MSL Mende WGS
HG01954	SRS179044	PEL	HG01954.alt_bwamem_GRCh38DH.20150718.PEL.low_coverage.cram	ERZ256806	ERP013771	low coverage WGS	PAIRED	1000 Genomes PEL population sequencing
HG01566	SRS178999	PEL	HG01566.alt_bwamem_GRCh38DH.20150718.PEL.low_coverage.cram	ERZ256807	ERP013771	low coverage WGS	PAIRED	1000 Genomes PEL population sequencing
HG02624	SRS290901	GWD	HG02624.alt_bwamem_GRCh38DH.20150718.GWD.low_coverage.cram	ERZ255632	ERP013771	low coverage WGS	PAIRED	1000 Genomes GWD population sequencing
NA18562	SRS000122	CHB	NA18562.alt_bwamem_GRCh38DH.20150718.CHB.low_coverage.cram	ERZ257232	ERP013771	low coverage WGS	PAIRED	1000 Genomes Han Chinese CHB population sequencing
HG01853	SRS179154	KHV	HG01853.alt_bwamem_GRCh38DH.20150718.KHV.low_coverage.cram	ERZ257233	ERP013771	low coverage WGS	PAIRED	1000 Genomes KHV population sequencing
HG01518	SRS074328	IBS	HG01518.alt_bwamem_GRCh38DH.20150718.IBS.low_coverage.cram	ERZ255050	ERP013771	low coverage WGS	PAIRED	1000 Genomes IBS population sequencing
HG04209	SRS368468	ITU	HG04209.alt_bwamem_GRCh38DH.20150718.ITU.low_coverage.cram	ERZ257778	ERP013771	low coverage WGS	PAIRED	1000 Genomes ITU Indian Telugu UK WGS
HG01378	SRS010882	CLM	HG01378.alt_bwamem_GRCh38DH.20150718.CLM.low_coverage.cram	ERZ256808	ERP013771	low coverage WGS	PAIRED	1000 Genomes CLM population sequencing
NA11832	SRS000044	CEU	NA11832.alt_bwamem_GRCh38DH.20150718.CEU.low_coverage.cram	ERZ255051	ERP013771	low coverage WGS	PAIRED	1000 Genomes CEPH (Utah residents with ancestry from Northern and Western Europe) population sequencing
NA19347	SRS001569	LWK	NA19347.alt_bwamem_GRCh38DH.20150718.LWK.low_coverage.cram	ERZ255633	ERP013771	low coverage WGS	PAIRED	1000 Genomes Luhya population sequencing
HG00277	SRS010727	FIN	HG00277.alt_bwamem_GRCh38DH.20150718.FIN.low_coverage.cram	ERZ255052	ERP013771	low coverage WGS	PAIRED	1000 Genomes Finnish population sequencing
HG03212	SRS350665	MSL	HG03212.alt_bwamem_GRCh38DH.20150718.MSL.low_coverage.cram	ERZ255634	ERP013771	low coverage WGS	PAIRED	1000 Genomes MSL Mende WGS
HG03265	SRS368202	ESN	HG03265.alt_bwamem_GRCh38DH.20150718.ESN.low_coverage.cram	ERZ255635	ERP013771	low coverage WGS	PAIRED	1000 Genomes ESN Esan WGS
HG01094	SRS010766	PUR	HG01094.alt_bwamem_GRCh38DH.20150718.PUR.low_coverage.cram	ERZ256809	ERP013771	low coverage WGS	PAIRED	1000 Genomes PUR population sequencing
NA19121	SRS000783	YRI	NA19121.alt_bwamem_GRCh38DH.20150718.YRI.low_coverage.cram	ERZ255636	ERP013771	low coverage WGS	PAIRED	1000 Genomes YRI Yoruba population sequencing
HG01102	SRS010771	PUR	HG01102.alt_bwamem_GRCh38DH.20150718.PUR.low_coverage.cram	ERZ256810	ERP013771	low coverage WGS	PAIRED	1000 Genomes PUR population sequencing
HG02260	SRS191067	PEL	HG02260.alt_bwamem_GRCh38DH.20150718.PEL.low_coverage.cram	ERZ256811	ERP013771	low coverage WGS	PAIRED	1000 Genomes PEL population sequencing
HG04182	SRS368350	BEB	HG04182.alt_bwamem_GRCh38DH.20150718.BEB.low_coverage.cram	ERZ257779	ERP013771	low coverage WGS	PAIRED	1000 Genomes BEB Bengali WGS
HG03977	SRS352907	ITU	HG03977.alt_bwamem_GRCh38DH.20150718.ITU.low_coverage.cram	ERZ257780	ERP013771	low coverage WGS	PAIRED	1000 Genomes ITU Indian Telugu UK WGS
HG00653	SRS008709	CHS	HG00653.alt_bwamem_GRCh38DH.20150718.CHS.low_coverage.cram	ERZ257234	ERP013771	low coverage WGS	PAIRED	1000 Genomes CHS population sequencing
HG04062	SRS368459	ITU	HG04062.alt_bwamem_GRCh38DH.20150718.ITU.low_coverage.cram	ERZ257781	ERP013771	low coverage WGS	PAIRED	1000 Genomes ITU Indian Telugu UK WGS
NA12814	SRS000084	CEU	NA12814.alt_bwamem_GRCh38DH.20150718.CEU.low_coverage.cram	ERZ255053	ERP013771	low coverage WGS	PAIRED	1000 Genomes CEPH (Utah residents with ancestry from Northern and Western Europe) population sequencing
HG02724	SRS344092	PJL	HG02724.alt_bwamem_GRCh38DH.20150718.PJL.low_coverage.cram	ERZ257782	ERP013771	low coverage WGS	PAIRED	1000 Genomes PJL WGS sequencing
HG02655	SRS290937	PJL	HG02655.alt_bwamem_GRCh38DH.20150718.PJL.low_coverage.cram	ERZ257783	ERP013771	low coverage WGS	PAIRED	1000 Genomes PJL WGS sequencing
NA19372	SRS001577	LWK	NA19372.alt_bwamem_GRCh38DH.20150718.LWK.low_coverage.cram	ERZ255637	ERP013771	low coverage WGS	PAIRED	1000 Genomes Luhya population sequencing
NA19054	SRS000745	JPT	NA19054.alt_bwamem_GRCh38DH.20150718.JPT.low_coverage.cram	ERZ257235	ERP013771	low coverage WGS	PAIRED	1000 Genomes Japanese population sequencing
HG04176	SRS368378	BEB	HG04176.alt_bwamem_GRCh38DH.20150718.BEB.low_coverage.cram	ERZ257784	ERP013771	low coverage WGS	PAIRED	1000 Genomes BEB Bengali WGS
NA18498	SRS000095	YRI	NA18498.alt_bwamem_GRCh38DH.20150718.YRI.low_coverage.cram	ERZ255638	ERP013771	low coverage WGS	PAIRED	1000Genomes Project Pilot 1
HG03943	SRS350893	STU	HG03943.alt_bwamem_GRCh38DH.20150718.STU.low_coverage.cram	ERZ257785	ERP013771	low coverage WGS	PAIRED	1000 Genomes STU Sri Lankan Tami UK WGS from blood
HG02586	SRS290886	GWD	HG02586.alt_bwamem_GRCh38DH.20150718.GWD.low_coverage.cram	ERZ255639	ERP013771	low coverage WGS	PAIRED	1000 Genomes GWD population sequencing
HG01807	SRS179240	CDX	HG01807.alt_bwamem_GRCh38DH.20150718.CDX.low_coverage.cram	ERZ257236	ERP013771	low coverage WGS	PAIRED	1000 Genomes CDX population sequencing
NA18984	SRS001480	JPT	NA18984.alt_bwamem_GRCh38DH.20150718.JPT.low_coverage.cram	ERZ257237	ERP013771	low coverage WGS	SINGLE	1000 Genomes Japanese population sequencing
HG00626	SRS008692	CHS	HG00626.alt_bwamem_GRCh38DH.20150718.CHS.low_coverage.cram	ERZ257238	ERP013771	low coverage WGS	PAIRED	1000 Genomes CHS population sequencing
HG02820	SRS350651	GWD	HG02820.alt_bwamem_GRCh38DH.20150718.GWD.low_coverage.cram	ERZ255640	ERP013771	low coverage WGS	PAIRED	1000 Genomes GWD population sequencing
HG02944	SRS344065	ESN	HG02944.alt_bwamem_GRCh38DH.20150718.ESN.low_coverage.cram	ERZ255641	ERP013771	low coverage WGS	PAIRED	1000 Genomes ESN Esan WGS
HG02156	SRS179255	CDX	HG02156.alt_bwamem_GRCh38DH.20150718.CDX.low_coverage.cram	ERZ257239	ERP013771	low coverage WGS	PAIRED	1000 Genomes CDX population sequencing
HG04050	SRS368453	ITU	HG04050.alt_bwamem_GRCh38DH.20150718.ITU.low_coverage.cram	ERZ257786	ERP013771	low coverage WGS	PAIRED	1000 Genomes ITU Indian Telugu UK WGS
HG02513	SRS212528	KHV	HG02513.alt_bwamem_GRCh38DH.20150718.KHV.low_coverage.cram	ERZ257240	ERP013771	low coverage WGS	PAIRED	1000 Genomes KHV population sequencing
HG01606	SRS074360	IBS	HG01606.alt_bwamem_GRCh38DH.20150718.IBS.low_coverage.cram	ERZ255054	ERP013771	low coverage WGS	PAIRED	1000 Genomes IBS population sequencing
NA21090	SRS003873	GIH	NA21090.alt_bwamem_GRCh38DH.20150718.GIH.low_coverage.cram	ERZ257787	ERP013771	low coverage WGS	PAIRED	1000 Genomes Gujarati (GIH) population sequencing
HG01253	SRS010838	CLM	HG01253.alt_bwamem_GRCh38DH.20150718.CLM.low_coverage.cram	ERZ256812	ERP013771	low coverage WGS	PAIRED	1000 Genomes CLM population sequencing
NA20856	SRS003823	GIH	NA20856.alt_bwamem_GRCh38DH.20150718.GIH.low_coverage.cram	ERZ257788	ERP013771	low coverage WGS	PAIRED	1000 Genomes Gujarati (GIH) population sequencing
NA18953	SRS000161	JPT	NA18953.alt_bwamem_GRCh38DH.20150718.JPT.low_coverage.cram	ERZ257241	ERP013771	low coverage WGS	PAIRED	1000Genomes Project Pilot 1
HG03488	SRS350800	PJL	HG03488.alt_bwamem_GRCh38DH.20150718.PJL.low_coverage.cram	ERZ257789	ERP013771	low coverage WGS	PAIRED	1000 Genomes PJL WGS sequencing
HG00116	SRS006857	GBR	HG00116.alt_bwamem_GRCh38DH.20150718.GBR.low_coverage.cram	ERZ255055	ERP013771	low coverage WGS	PAIRED	1000 Genomes GBR population sequencing
HG00181	SRS006900	FIN	HG00181.alt_bwamem_GRCh38DH.20150718.FIN.low_coverage.cram	ERZ255056	ERP013771	low coverage WGS	PAIRED	1000 Genomes Finnish population sequencing
HG03171	SRS350779	ESN	HG03171.alt_bwamem_GRCh38DH.20150718.ESN.low_coverage.cram	ERZ255642	ERP013771	low coverage WGS	PAIRED	1000 Genomes ESN Esan WGS
HG02450	SRS212496	ACB	HG02450.alt_bwamem_GRCh38DH.20150718.ACB.low_coverage.cram	ERZ255643	ERP013771	low coverage WGS	PAIRED	1000 Genomes ACB population sequencing
HG02722	SRS290925	GWD	HG02722.alt_bwamem_GRCh38DH.20150718.GWD.low_coverage.cram	ERZ255644	ERP013771	low coverage WGS	PAIRED	1000 Genomes GWD population sequencing
NA20826	SRS001781	TSI	NA20826.alt_bwamem_GRCh38DH.20150718.TSI.low_coverage.cram	ERZ255057	ERP013771	low coverage WGS	PAIRED	1000 Genomes Toscan population sequencing
HG03095	SRS368131	MSL	HG03095.alt_bwamem_GRCh38DH.20150718.MSL.low_coverage.cram	ERZ255645	ERP013771	low coverage WGS	PAIRED	1000 Genomes MSL Mende WGS
HG02049	SRS179176	KHV	HG02049.alt_bwamem_GRCh38DH.20150718.KHV.low_coverage.cram	ERZ257242	ERP013771	low coverage WGS	PAIRED	1000 Genomes KHV population sequencing
HG00728	SRS344113	CHS	HG00728.alt_bwamem_GRCh38DH.20150718.CHS.low_coverage.cram	ERZ257243	ERP013771	low coverage WGS	PAIRED	1000 Genomes CHS population sequencing
HG02652	SRS368251	PJL	HG02652.alt_bwamem_GRCh38DH.20150718.PJL.low_coverage.cram	ERZ257790	ERP013771	low coverage WGS	PAIRED	1000 Genomes PJL WGS sequencing
HG00177	SRS006896	FIN	HG00177.alt_bwamem_GRCh38DH.20150718.FIN.low_coverage.cram	ERZ255058	ERP013771	low coverage WGS	PAIRED	1000 Genomes Finnish population sequencing
HG03854	SRS368395	STU	HG03854.alt_bwamem_GRCh38DH.20150718.STU.low_coverage.cram	ERZ257791	ERP013771	low coverage WGS	PAIRED	1000 Genomes STU Sri Lankan Tami UK WGS
NA20898	SRS003857	GIH	NA20898.alt_bwamem_GRCh38DH.20150718.GIH.low_coverage.cram	ERZ257792	ERP013771	low coverage WGS	PAIRED	1000 Genomes Gujarati (GIH) population sequencing
NA18879	SRS001472	YRI	NA18879.alt_bwamem_GRCh38DH.20150718.YRI.low_coverage.cram	ERZ255646	ERP013771	low coverage WGS	PAIRED	1000 Genomes YRI Yoruba population sequencing
HG03115	SRS344077	ESN	HG03115.alt_bwamem_GRCh38DH.20150718.ESN.low_coverage.cram	ERZ255647	ERP013771	low coverage WGS	PAIRED	1000 Genomes ESN Esan WGS
HG03937	SRS352837	BEB	HG03937.alt_bwamem_GRCh38DH.20150718.BEB.low_coverage.cram	ERZ257793	ERP013771	low coverage WGS	PAIRED	1000 Genomes BEB Bengali WGS
NA19222	SRS001802	YRI	NA19222.alt_bwamem_GRCh38DH.20150718.YRI.low_coverage.cram	ERZ255648	ERP013771	low coverage WGS	PAIRED	1000 Genomes YRI Yoruba population sequencing
NA07037	SRS000034	CEU	NA07037.alt_bwamem_GRCh38DH.20150718.CEU.low_coverage.cram	ERZ255059	ERP013771	low coverage WGS	PAIRED	1000 Genomes CEPH (Utah residents with ancestry from Northern and Western Europe) population sequencing
NA21126	SRS006590	GIH	NA21126.alt_bwamem_GRCh38DH.20150718.GIH.low_coverage.cram	ERZ257794	ERP013771	low coverage WGS	PAIRED	1000 Genomes Gujarati (GIH) population sequencing
HG00443	SRS006916	CHS	HG00443.alt_bwamem_GRCh38DH.20150718.CHS.low_coverage.cram	ERZ257244	ERP013771	low coverage WGS	PAIRED	1000 Genomes CHS population sequencing
HG02561	SRS290873	GWD	HG02561.alt_bwamem_GRCh38DH.20150718.GWD.low_coverage.cram	ERZ255649	ERP013771	low coverage WGS	PAIRED	1000 Genomes GWD population sequencing
NA19331	SRS001564	LWK	NA19331.alt_bwamem_GRCh38DH.20150718.LWK.low_coverage.cram	ERZ255650	ERP013771	low coverage WGS	PAIRED	1000 Genomes Luhya population sequencing
HG03720	SRS352932	ITU	HG03720.alt_bwamem_GRCh38DH.20150718.ITU.low_coverage.cram	ERZ257795	ERP013771	low coverage WGS	PAIRED	1000 Genomes ITU Indian Telugu UK WGS
HG01275	SRS010854	CLM	HG01275.alt_bwamem_GRCh38DH.20150718.CLM.low_coverage.cram	ERZ256813	ERP013771	low coverage WGS	PAIRED	1000 Genomes CLM population sequencing
HG01610	SRS074364	IBS	HG01610.alt_bwamem_GRCh38DH.20150718.IBS.low_coverage.cram	ERZ255060	ERP013771	low coverage WGS	PAIRED	1000 Genomes IBS population sequencing
HG01890	SRS184292	ACB	HG01890.alt_bwamem_GRCh38DH.20150718.ACB.low_coverage.cram	ERZ255651	ERP013771	low coverage WGS	PAIRED	1000 Genomes ACB population sequencing
HG00096	SRS006837	GBR	HG00096.alt_bwamem_GRCh38DH.20150718.GBR.low_coverage.cram	ERZ255061	ERP013771	low coverage WGS	PAIRED	1000 Genomes GBR population sequencing
HG01682	SRS084821	IBS	HG01682.alt_bwamem_GRCh38DH.20150718.IBS.low_coverage.cram	ERZ255062	ERP013771	low coverage WGS	PAIRED	1000 Genomes IBS population sequencing
HG01846	SRS179147	KHV	HG01846.alt_bwamem_GRCh38DH.20150718.KHV.low_coverage.cram	ERZ257245	ERP013771	low coverage WGS	PAIRED	1000 Genomes KHV population sequencing
HG00232	SRS008513	GBR	HG00232.alt_bwamem_GRCh38DH.20150718.GBR.low_coverage.cram	ERZ255063	ERP013771	low coverage WGS	PAIRED	1000 Genomes GBR population sequencing
HG01951	SRS179041	PEL	HG01951.alt_bwamem_GRCh38DH.20150718.PEL.low_coverage.cram	ERZ256814	ERP013771	low coverage WGS	PAIRED	1000 Genomes PEL population sequencing
NA18944	SRS000154	JPT	NA18944.alt_bwamem_GRCh38DH.20150718.JPT.low_coverage.cram	ERZ257246	ERP013771	low coverage WGS	PAIRED	1000 Genomes Japanese population sequencing
HG02262	SRS351032	PEL	HG02262.alt_bwamem_GRCh38DH.20150718.PEL.low_coverage.cram	ERZ256815	ERP013771	low coverage WGS	PAIRED	1000 Genomes PEL population sequencing
NA07357	SRS000038	CEU	NA07357.alt_bwamem_GRCh38DH.20150718.CEU.low_coverage.cram	ERZ255064	ERP013771	low coverage WGS	PAIRED	1000 Genomes CEPH (Utah residents with ancestry from Northern and Western Europe) population sequencing
HG03464	SRS344059	MSL	HG03464.alt_bwamem_GRCh38DH.20150718.MSL.low_coverage.cram	ERZ255652	ERP013771	low coverage WGS	PAIRED	1000 Genomes MSL Mende WGS
NA19394	SRS001595	LWK	NA19394.alt_bwamem_GRCh38DH.20150718.LWK.low_coverage.cram	ERZ255653	ERP013771	low coverage WGS	PAIRED	1000 Genomes Luhya population sequencing
HG01085	SRS010763	PUR	HG01085.alt_bwamem_GRCh38DH.20150718.PUR.low_coverage.cram	ERZ256816	ERP013771	low coverage WGS	PAIRED	1000 Genomes PUR population sequencing
HG00501	SRS008629	CHS	HG00501.alt_bwamem_GRCh38DH.20150718.CHS.low_coverage.cram	ERZ257247	ERP013771	low coverage WGS	PAIRED	1000 Genomes CHS population sequencing
HG02067	SRS212519	KHV	HG02067.alt_bwamem_GRCh38DH.20150718.KHV.low_coverage.cram	ERZ257248	ERP013771	low coverage WGS	PAIRED	1000 Genomes KHV population sequencing
HG03926	SRS352814	BEB	HG03926.alt_bwamem_GRCh38DH.20150718.BEB.low_coverage.cram	ERZ257796	ERP013771	low coverage WGS	PAIRED	1000 Genomes BEB Bengali WGS
NA20771	SRS001738	TSI	NA20771.alt_bwamem_GRCh38DH.20150718.TSI.low_coverage.cram	ERZ255065	ERP013771	low coverage WGS	PAIRED	1000 Genomes Toscan population sequencing
NA19737	SRS006561	MXL	NA19737.alt_bwamem_GRCh38DH.20150718.MXL.low_coverage.cram	ERZ256817	ERP013771	low coverage WGS	PAIRED	1000 Genomes MXL population sequencing
HG02725	SRS344093	PJL	HG02725.alt_bwamem_GRCh38DH.20150718.PJL.low_coverage.cram	ERZ257797	ERP013771	low coverage WGS	PAIRED	1000 Genomes PJL WGS sequencing
HG01089	SRS350952	PUR	HG01089.alt_bwamem_GRCh38DH.20150718.PUR.low_coverage.cram	ERZ256818	ERP013771	low coverage WGS	PAIRED	1000 Genomes PUR population sequencing
HG03920	SRS368369	BEB	HG03920.alt_bwamem_GRCh38DH.20150718.BEB.low_coverage.cram	ERZ257798	ERP013771	low coverage WGS	PAIRED	1000 Genomes BEB Bengali WGS
NA19159	SRS000199	YRI	NA19159.alt_bwamem_GRCh38DH.20150718.YRI.low_coverage.cram	ERZ255654	ERP013771	low coverage WGS	PAIRED	1000 Genomes YRI Yoruba population sequencing
HG01284	SRS350998	CLM	HG01284.alt_bwamem_GRCh38DH.20150718.CLM.low_coverage.cram	ERZ256819	ERP013771	low coverage WGS	PAIRED	1000 Genomes CLM population sequencing
HG00122	SRS008506	GBR	HG00122.alt_bwamem_GRCh38DH.20150718.GBR.low_coverage.cram	ERZ255066	ERP013771	low coverage WGS	PAIRED	1000 Genomes GBR population sequencing
HG02420	SRS212486	ACB	HG02420.alt_bwamem_GRCh38DH.20150718.ACB.low_coverage.cram	ERZ255655	ERP013771	low coverage WGS	PAIRED	1000 Genomes ACB population sequencing
HG02122	SRS184315	KHV	HG02122.alt_bwamem_GRCh38DH.20150718.KHV.low_coverage.cram	ERZ257249	ERP013771	low coverage WGS	PAIRED	1000 Genomes KHV population sequencing
NA19042	SRS001506	LWK	NA19042.alt_bwamem_GRCh38DH.20150718.LWK.low_coverage.cram	ERZ255656	ERP013771	low coverage WGS	PAIRED	1000 Genomes Luhya population sequencing
HG03634	SRS350809	PJL	HG03634.alt_bwamem_GRCh38DH.20150718.PJL.low_coverage.cram	ERZ257799	ERP013771	low coverage WGS	PAIRED	1000 Genomes PJL WGS sequencing
HG02108	SRS212466	ACB	HG02108.alt_bwamem_GRCh38DH.20150718.ACB.low_coverage.cram	ERZ255657	ERP013771	low coverage WGS	PAIRED	1000 Genomes ACB population sequencing
HG04211	SRS368474	ITU	HG04211.alt_bwamem_GRCh38DH.20150718.ITU.low_coverage.cram	ERZ257800	ERP013771	low coverage WGS	PAIRED	1000 Genomes ITU Indian Telugu UK WGS
HG02344	SRS351040	PEL	HG02344.alt_bwamem_GRCh38DH.20150718.PEL.low_coverage.cram	ERZ256820	ERP013771	low coverage WGS	PAIRED	1000 Genomes PEL population sequencing
NA19752	SRS006565	MXL	NA19752.alt_bwamem_GRCh38DH.20150718.MXL.low_coverage.cram	ERZ256821	ERP013771	low coverage WGS	PAIRED	1000 Genomes MXL population sequencing
HG00271	SRS008541	FIN	HG00271.alt_bwamem_GRCh38DH.20150718.FIN.low_coverage.cram	ERZ255067	ERP013771	low coverage WGS	PAIRED	1000 Genomes Finnish population sequencing
HG01695	SRS179185	IBS	HG01695.alt_bwamem_GRCh38DH.20150718.IBS.low_coverage.cram	ERZ255068	ERP013771	low coverage WGS	PAIRED	1000 Genomes IBS population sequencing
HG03511	SRS368234	ESN	HG03511.alt_bwamem_GRCh38DH.20150718.ESN.low_coverage.cram	ERZ255658	ERP013771	low coverage WGS	PAIRED	1000 Genomes ESN Esan WGS
HG04171	SRS368377	BEB	HG04171.alt_bwamem_GRCh38DH.20150718.BEB.low_coverage.cram	ERZ257801	ERP013771	low coverage WGS	PAIRED	1000 Genomes BEB Bengali WGS
HG01615	SRS074369	IBS	HG01615.alt_bwamem_GRCh38DH.20150718.IBS.low_coverage.cram	ERZ255069	ERP013771	low coverage WGS	PAIRED	1000 Genomes IBS population sequencing
NA12383	SRS000627	CEU	NA12383.alt_bwamem_GRCh38DH.20150718.CEU.low_coverage.cram	ERZ255070	ERP013771	low coverage WGS	PAIRED	1000 Genomes CEPH (Utah residents with ancestry from Northern and Western Europe) population sequencing
HG01473	SRS351014	CLM	HG01473.alt_bwamem_GRCh38DH.20150718.CLM.low_coverage.cram	ERZ256822	ERP013771	low coverage WGS	PAIRED	1000 Genomes CLM population sequencing
HG03064	SRS368121	MSL	HG03064.alt_bwamem_GRCh38DH.20150718.MSL.low_coverage.cram	ERZ255659	ERP013771	low coverage WGS	PAIRED	1000 Genomes MSL Mende WGS
HG02314	SRS191048	ACB	HG02314.alt_bwamem_GRCh38DH.20150718.ACB.low_coverage.cram	ERZ255660	ERP013771	low coverage WGS	PAIRED	1000 Genomes ACB population sequencing
NA12775	SRS000634	CEU	NA12775.alt_bwamem_GRCh38DH.20150718.CEU.low_coverage.cram	ERZ255071	ERP013771	low coverage WGS	PAIRED	1000 Genomes CEPH (Utah residents with ancestry from Northern and Western Europe) population sequencing
HG03548	SRS350705	MSL	HG03548.alt_bwamem_GRCh38DH.20150718.MSL.low_coverage.cram	ERZ255661	ERP013771	low coverage WGS	PAIRED	1000 Genomes MSL Mende WGS
NA12813	SRS000083	CEU	NA12813.alt_bwamem_GRCh38DH.20150718.CEU.low_coverage.cram	ERZ255072	ERP013771	low coverage WGS	PAIRED	1000 Genomes CEPH (Utah residents with ancestry from Northern and Western Europe) population sequencing
HG02768	SRS343980	GWD	HG02768.alt_bwamem_GRCh38DH.20150718.GWD.low_coverage.cram	ERZ255662	ERP013771	low coverage WGS	PAIRED	1000 Genomes GWD population sequencing
HG00449	SRS006922	CHS	HG00449.alt_bwamem_GRCh38DH.20150718.CHS.low_coverage.cram	ERZ257250	ERP013771	low coverage WGS	PAIRED	1000 Genomes CHS population sequencing
NA21099	SRS003879	GIH	NA21099.alt_bwamem_GRCh38DH.20150718.GIH.low_coverage.cram	ERZ257802	ERP013771	low coverage WGS	PAIRED	1000 Genomes Gujarati (GIH) population sequencing
HG02088	SRS179179	KHV	HG02088.alt_bwamem_GRCh38DH.20150718.KHV.low_coverage.cram	ERZ257251	ERP013771	low coverage WGS	PAIRED	1000 Genomes KHV population sequencing
HG04212	SRS368475	ITU	HG04212.alt_bwamem_GRCh38DH.20150718.ITU.low_coverage.cram	ERZ257803	ERP013771	low coverage WGS	PAIRED	1000 Genomes ITU Indian Telugu UK WGS
NA20886	SRS003845	GIH	NA20886.alt_bwamem_GRCh38DH.20150718.GIH.low_coverage.cram	ERZ257804	ERP013771	low coverage WGS	PAIRED	1000 Genomes Gujarati (GIH) population sequencing
HG03691	SRS352868	STU	HG03691.alt_bwamem_GRCh38DH.20150718.STU.low_coverage.cram	ERZ257805	ERP013771	low coverage WGS	PAIRED	1000 Genomes STU Sri Lankan Tami UK WGS
HG03451	SRS344056	MSL	HG03451.alt_bwamem_GRCh38DH.20150718.MSL.low_coverage.cram	ERZ255663	ERP013771	low coverage WGS	PAIRED	1000 Genomes MSL Mende WGS
NA20320	SRS008791	ASW	NA20320.alt_bwamem_GRCh38DH.20150718.ASW.low_coverage.cram	ERZ255664	ERP013771	low coverage WGS	PAIRED	1000 Genomes ASW population sequencing
HG00262	SRS008532	GBR	HG00262.alt_bwamem_GRCh38DH.20150718.GBR.low_coverage.cram	ERZ255073	ERP013771	low coverage WGS	PAIRED	1000 Genomes GBR population sequencing
HG02143	SRS212468	ACB	HG02143.alt_bwamem_GRCh38DH.20150718.ACB.low_coverage.cram	ERZ255665	ERP013771	low coverage WGS	PAIRED	1000 Genomes ACB population sequencing
HG02938	SRS368158	ESN	HG02938.alt_bwamem_GRCh38DH.20150718.ESN.low_coverage.cram	ERZ255666	ERP013771	low coverage WGS	PAIRED	1000 Genomes ESN Esan WGS
HG02861	SRS344038	GWD	HG02861.alt_bwamem_GRCh38DH.20150718.GWD.low_coverage.cram	ERZ255667	ERP013771	low coverage WGS	PAIRED	1000 Genomes GWD population sequencing
HG04061	SRS368458	ITU	HG04061.alt_bwamem_GRCh38DH.20150718.ITU.low_coverage.cram	ERZ257806	ERP013771	low coverage WGS	PAIRED	1000 Genomes ITU Indian Telugu UK WGS
NA18519	SRS000107	YRI	NA18519.alt_bwamem_GRCh38DH.20150718.YRI.low_coverage.cram	ERZ255668	ERP013771	low coverage WGS	PAIRED	1000 Genomes YRI Yoruba population sequencing
HG02790	SRS344105	PJL	HG02790.alt_bwamem_GRCh38DH.20150718.PJL.low_coverage.cram	ERZ257807	ERP013771	low coverage WGS	PAIRED	1000 Genomes PJL WGS sequencing
NA18553	SRS001373	CHB	NA18553.alt_bwamem_GRCh38DH.20150718.CHB.low_coverage.cram	ERZ257252	ERP013771	low coverage WGS	PAIRED	1000 Genomes Han Chinese CHB population sequencing
HG01205	SRS010827	PUR	HG01205.alt_bwamem_GRCh38DH.20150718.PUR.low_coverage.cram	ERZ256823	ERP013771	low coverage WGS	PAIRED	1000 Genomes PUR population sequencing
NA20897	SRS003856	GIH	NA20897.alt_bwamem_GRCh38DH.20150718.GIH.low_coverage.cram	ERZ257808	ERP013771	low coverage WGS	PAIRED	1000 Genomes Gujarati (GIH) population sequencing
HG00663	SRS008716	CHS	HG00663.alt_bwamem_GRCh38DH.20150718.CHS.low_coverage.cram	ERZ257253	ERP013771	low coverage WGS	PAIRED	1000 Genomes CHS population sequencing
HG03019	SRS368317	PJL	HG03019.alt_bwamem_GRCh38DH.20150718.PJL.low_coverage.cram	ERZ257809	ERP013771	low coverage WGS	PAIRED	1000 Genomes PJL WGS sequencing
NA20510	SRS001678	TSI	NA20510.alt_bwamem_GRCh38DH.20150718.TSI.low_coverage.cram	ERZ255074	ERP013771	low coverage WGS	PAIRED	1000 Genomes Toscan population sequencing
NA20786	SRS001747	TSI	NA20786.alt_bwamem_GRCh38DH.20150718.TSI.low_coverage.cram	ERZ255075	ERP013771	low coverage WGS	PAIRED	1000 Genomes Toscan population sequencing
HG02374	SRS191108	CDX	HG02374.alt_bwamem_GRCh38DH.20150718.CDX.low_coverage.cram	ERZ257254	ERP013771	low coverage WGS	PAIRED	1000 Genomes CDX population sequencing
HG01479	SRS351017	CLM	HG01479.alt_bwamem_GRCh38DH.20150718.CLM.low_coverage.cram	ERZ256824	ERP013771	low coverage WGS	PAIRED	1000 Genomes CLM population sequencing
HG03725	SRS350899	ITU	HG03725.alt_bwamem_GRCh38DH.20150718.ITU.low_coverage.cram	ERZ257810	ERP013771	low coverage WGS	PAIRED	1000 Genomes ITU Indian Telugu UK WGS from blood
HG03238	SRS352795	PJL	HG03238.alt_bwamem_GRCh38DH.20150718.PJL.low_coverage.cram	ERZ257811	ERP013771	low coverage WGS	PAIRED	1000 Genomes PJL WGS sequencing
HG03695	SRS352870	STU	HG03695.alt_bwamem_GRCh38DH.20150718.STU.low_coverage.cram	ERZ257812	ERP013771	low coverage WGS	PAIRED	1000 Genomes STU Sri Lankan Tami UK WGS
HG00452	SRS006925	CHS	HG00452.alt_bwamem_GRCh38DH.20150718.CHS.low_coverage.cram	ERZ257255	ERP013771	low coverage WGS	PAIRED	1000 Genomes CHS population sequencing
NA18969	SRS000170	JPT	NA18969.alt_bwamem_GRCh38DH.20150718.JPT.low_coverage.cram	ERZ257256	ERP013771	low coverage WGS	PAIRED	1000 Genomes Japanese population sequencing
HG01785	SRS368519	IBS	HG01785.alt_bwamem_GRCh38DH.20150718.IBS.low_coverage.cram	ERZ255076	ERP013771	low coverage WGS	PAIRED	1000 Genomes IBS population sequencing
HG00551	SRS010745	PUR	HG00551.alt_bwamem_GRCh38DH.20150718.PUR.low_coverage.cram	ERZ256825	ERP013771	low coverage WGS	PAIRED	1000 Genomes PUR population sequencing
NA21144	SRS003913	GIH	NA21144.alt_bwamem_GRCh38DH.20150718.GIH.low_coverage.cram	ERZ257813	ERP013771	low coverage WGS	PAIRED	1000 Genomes Gujarati (GIH) population sequencing
NA18636	SRS000689	CHB	NA18636.alt_bwamem_GRCh38DH.20150718.CHB.low_coverage.cram	ERZ257257	ERP013771	low coverage WGS	PAIRED	1000 Genomes Han Chinese CHB population sequencing
HG04177	SRS368379	BEB	HG04177.alt_bwamem_GRCh38DH.20150718.BEB.low_coverage.cram	ERZ257814	ERP013771	low coverage WGS	PAIRED	1000 Genomes BEB Bengali WGS
HG01462	SRS074293	CLM	HG01462.alt_bwamem_GRCh38DH.20150718.CLM.low_coverage.cram	ERZ256826	ERP013771	low coverage WGS	PAIRED	1000 Genomes CLM population sequencing
HG01989	SRS212459	ACB	HG01989.alt_bwamem_GRCh38DH.20150718.ACB.low_coverage.cram	ERZ255669	ERP013771	low coverage WGS	PAIRED	1000 Genomes ACB population sequencing
HG03493	SRS368230	ESN	HG03493.alt_bwamem_GRCh38DH.20150718.ESN.low_coverage.cram	ERZ255670	ERP013771	low coverage WGS	PAIRED	1000 Genomes ESN Esan WGS
NA18625	SRS000679	CHB	NA18625.alt_bwamem_GRCh38DH.20150718.CHB.low_coverage.cram	ERZ257258	ERP013771	low coverage WGS	PAIRED	1000 Genomes Han Chinese CHB population sequencing
NA19819	SRS003738	ASW	NA19819.alt_bwamem_GRCh38DH.20150718.ASW.low_coverage.cram	ERZ255671	ERP013771	low coverage WGS	PAIRED	1000 Genomes ASW population sequencing
HG00346	SRS008567	FIN	HG00346.alt_bwamem_GRCh38DH.20150718.FIN.low_coverage.cram	ERZ255077	ERP013771	low coverage WGS	PAIRED	1000 Genomes Finnish population sequencing
HG01142	SRS350993	CLM	HG01142.alt_bwamem_GRCh38DH.20150718.CLM.low_coverage.cram	ERZ256827	ERP013771	low coverage WGS	PAIRED	1000 Genomes CLM population sequencing
NA20581	SRS001712	TSI	NA20581.alt_bwamem_GRCh38DH.20150718.TSI.low_coverage.cram	ERZ255078	ERP013771	low coverage WGS	PAIRED	1000 Genomes Toscan population sequencing
HG00739	SRS008751	PUR	HG00739.alt_bwamem_GRCh38DH.20150718.PUR.low_coverage.cram	ERZ256828	ERP013771	low coverage WGS	PAIRED	1000 Genomes PUR population sequencing
HG00110	SRS006851	GBR	HG00110.alt_bwamem_GRCh38DH.20150718.GBR.low_coverage.cram	ERZ255079	ERP013771	low coverage WGS	PAIRED	1000 Genomes GBR population sequencing
NA20799	SRS001756	TSI	NA20799.alt_bwamem_GRCh38DH.20150718.TSI.low_coverage.cram	ERZ255080	ERP013771	low coverage WGS	PAIRED	1000 Genomes Toscan population sequencing
HG01519	SRS074329	IBS	HG01519.alt_bwamem_GRCh38DH.20150718.IBS.low_coverage.cram	ERZ255081	ERP013771	low coverage WGS	PAIRED	1000 Genomes IBS population sequencing
HG03640	SRS368278	PJL	HG03640.alt_bwamem_GRCh38DH.20150718.PJL.low_coverage.cram	ERZ257815	ERP013771	low coverage WGS	PAIRED	1000 Genomes PJL WGS sequencing
HG01110	SRS010779	PUR	HG01110.alt_bwamem_GRCh38DH.20150718.PUR.low_coverage.cram	ERZ256829	ERP013771	low coverage WGS	PAIRED	1000 Genomes PUR population sequencing
HG01817	SRS179250	CDX	HG01817.alt_bwamem_GRCh38DH.20150718.CDX.low_coverage.cram	ERZ257259	ERP013771	low coverage WGS	PAIRED	1000 Genomes CDX population sequencing
HG02445	SRS212493	ACB	HG02445.alt_bwamem_GRCh38DH.20150718.ACB.low_coverage.cram	ERZ255672	ERP013771	low coverage WGS	PAIRED	1000 Genomes ACB population sequencing
NA18522	SRS000109	YRI	NA18522.alt_bwamem_GRCh38DH.20150718.YRI.low_coverage.cram	ERZ255673	ERP013771	low coverage WGS	PAIRED	1000Genomes Project Pilot 1
HG03109	SRS344074	ESN	HG03109.alt_bwamem_GRCh38DH.20150718.ESN.low_coverage.cram	ERZ255674	ERP013771	low coverage WGS	PAIRED	1000 Genomes ESN Esan WGS
NA19098	SRS000182	YRI	NA19098.alt_bwamem_GRCh38DH.20150718.YRI.low_coverage.cram	ERZ255675	ERP013771	low coverage WGS	PAIRED	1000 Genomes YRI Yoruba population sequencing
HG02250	SRS191097	CDX	HG02250.alt_bwamem_GRCh38DH.20150718.CDX.low_coverage.cram	ERZ257260	ERP013771	low coverage WGS	PAIRED	1000 Genomes CDX population sequencing
NA20815	SRS001772	TSI	NA20815.alt_bwamem_GRCh38DH.20150718.TSI.low_coverage.cram	ERZ255082	ERP013771	low coverage WGS	PAIRED	1000 Genomes Toscan population sequencing
HG01504	SRS074314	IBS	HG01504.alt_bwamem_GRCh38DH.20150718.IBS.low_coverage.cram	ERZ255083	ERP013771	low coverage WGS	PAIRED	1000 Genomes IBS population sequencing
NA20503	SRS001671	TSI	NA20503.alt_bwamem_GRCh38DH.20150718.TSI.low_coverage.cram	ERZ255084	ERP013771	low coverage WGS	PAIRED	1000 Genomes Toscan population sequencing
NA19453	SRS001626	LWK	NA19453.alt_bwamem_GRCh38DH.20150718.LWK.low_coverage.cram	ERZ255676	ERP013771	low coverage WGS	PAIRED	1000 Genomes Luhya population sequencing
HG00512	SRS008631	CHS	HG00512.alt_bwamem_GRCh38DH.20150718.CHS.low_coverage.cram	ERZ257261	ERP013771	low coverage WGS	PAIRED	1000 Genomes CHS population sequencing
HG03765	SRS368304	PJL	HG03765.alt_bwamem_GRCh38DH.20150718.PJL.low_coverage.cram	ERZ257816	ERP013771	low coverage WGS	PAIRED	1000 Genomes PJL WGS sequencing
HG02536	SRS350940	ACB	HG02536.alt_bwamem_GRCh38DH.20150718.ACB.low_coverage.cram	ERZ255677	ERP013771	low coverage WGS	PAIRED	1000 Genomes ACB population sequencing
HG00131	SRS006864	GBR	HG00131.alt_bwamem_GRCh38DH.20150718.GBR.low_coverage.cram	ERZ255085	ERP013771	low coverage WGS	PAIRED	1000 Genomes GBR population sequencing
HG02150	SRS351029	PEL	HG02150.alt_bwamem_GRCh38DH.20150718.PEL.low_coverage.cram	ERZ256830	ERP013771	low coverage WGS	PAIRED	1000 Genomes PEL population sequencing
HG01843	SRS179144	KHV	HG01843.alt_bwamem_GRCh38DH.20150718.KHV.low_coverage.cram	ERZ257262	ERP013771	low coverage WGS	PAIRED	1000 Genomes KHV population sequencing
HG00303	SRS368509	FIN	HG00303.alt_bwamem_GRCh38DH.20150718.FIN.low_coverage.cram	ERZ255086	ERP013771	low coverage WGS	PAIRED	1000 Genomes Finnish population sequencing
HG01326	SRS350960	PUR	HG01326.alt_bwamem_GRCh38DH.20150718.PUR.low_coverage.cram	ERZ256831	ERP013771	low coverage WGS	PAIRED	1000 Genomes PUR population sequencing
NA12275	SRS000618	CEU	NA12275.alt_bwamem_GRCh38DH.20150718.CEU.low_coverage.cram	ERZ255087	ERP013771	low coverage WGS	PAIRED	1000 Genomes CEPH (Utah residents with ancestry from Northern and Western Europe) population sequencing
HG00590	SRS008671	CHS	HG00590.alt_bwamem_GRCh38DH.20150718.CHS.low_coverage.cram	ERZ257263	ERP013771	low coverage WGS	PAIRED	1000 Genomes CHS population sequencing
NA18924	SRS000712	YRI	NA18924.alt_bwamem_GRCh38DH.20150718.YRI.low_coverage.cram	ERZ255678	ERP013771	low coverage WGS	PAIRED	1000 Genomes YRI Yoruba population sequencing
HG03469	SRS344060	MSL	HG03469.alt_bwamem_GRCh38DH.20150718.MSL.low_coverage.cram	ERZ255679	ERP013771	low coverage WGS	PAIRED	1000 Genomes MSL Mende WGS
HG03619	SRS350806	PJL	HG03619.alt_bwamem_GRCh38DH.20150718.PJL.low_coverage.cram	ERZ257817	ERP013771	low coverage WGS	PAIRED	1000 Genomes PJL WGS sequencing
NA18543	SRS000652	CHB	NA18543.alt_bwamem_GRCh38DH.20150718.CHB.low_coverage.cram	ERZ257264	ERP013771	low coverage WGS	PAIRED	1000 Genomes Han Chinese CHB population sequencing
HG01480	SRS351018	CLM	HG01480.alt_bwamem_GRCh38DH.20150718.CLM.low_coverage.cram	ERZ256832	ERP013771	low coverage WGS	PAIRED	1000 Genomes CLM population sequencing
HG03514	SRS350728	ESN	HG03514.alt_bwamem_GRCh38DH.20150718.ESN.low_coverage.cram	ERZ255680	ERP013771	low coverage WGS	PAIRED	1000 Genomes ESN Esan WGS
NA18603	SRS000136	CHB	NA18603.alt_bwamem_GRCh38DH.20150718.CHB.low_coverage.cram	ERZ257265	ERP013771	low coverage WGS	PAIRED	1000 Genomes Han Chinese CHB population sequencing
HG02028	SRS179109	KHV	HG02028.alt_bwamem_GRCh38DH.20150718.KHV.low_coverage.cram	ERZ257266	ERP013771	low coverage WGS	PAIRED	1000 Genomes KHV population sequencing
HG02476	SRS350934	ACB	HG02476.alt_bwamem_GRCh38DH.20150718.ACB.low_coverage.cram	ERZ255681	ERP013771	low coverage WGS	PAIRED	1000 Genomes ACB population sequencing
HG00422	SRS008608	CHS	HG00422.alt_bwamem_GRCh38DH.20150718.CHS.low_coverage.cram	ERZ257267	ERP013771	low coverage WGS	PAIRED	1000 Genomes CHS population sequencing
HG02582	SRS290882	GWD	HG02582.alt_bwamem_GRCh38DH.20150718.GWD.low_coverage.cram	ERZ255682	ERP013771	low coverage WGS	PAIRED	1000 Genomes GWD population sequencing
NA19079	SRS000766	JPT	NA19079.alt_bwamem_GRCh38DH.20150718.JPT.low_coverage.cram	ERZ257268	ERP013771	low coverage WGS	PAIRED	1000 Genomes Japanese population sequencing
HG01047	SRS008754	PUR	HG01047.alt_bwamem_GRCh38DH.20150718.PUR.low_coverage.cram	ERZ256833	ERP013771	low coverage WGS	PAIRED	1000 Genomes PUR population sequencing
NA19434	SRS001610	LWK	NA19434.alt_bwamem_GRCh38DH.20150718.LWK.low_coverage.cram	ERZ255683	ERP013771	low coverage WGS	PAIRED	1000 Genomes Luhya population sequencing
NA21119	SRS003898	GIH	NA21119.alt_bwamem_GRCh38DH.20150718.GIH.low_coverage.cram	ERZ257818	ERP013771	low coverage WGS	PAIRED	1000 Genomes Gujarati (GIH) population sequencing
HG03583	SRS350724	MSL	HG03583.alt_bwamem_GRCh38DH.20150718.MSL.low_coverage.cram	ERZ255684	ERP013771	low coverage WGS	PAIRED	1000 Genomes MSL Mende WGS
HG01974	SRS179052	PEL	HG01974.alt_bwamem_GRCh38DH.20150718.PEL.low_coverage.cram	ERZ256834	ERP013771	low coverage WGS	PAIRED	1000 Genomes PEL population sequencing
NA19068	SRS000758	JPT	NA19068.alt_bwamem_GRCh38DH.20150718.JPT.low_coverage.cram	ERZ257269	ERP013771	low coverage WGS	PAIRED	1000 Genomes Japanese population sequencing
NA19901	SRS003744	ASW	NA19901.alt_bwamem_GRCh38DH.20150718.ASW.low_coverage.cram	ERZ255685	ERP013771	low coverage WGS	PAIRED	1000 Genomes ASW population sequencing
HG02292	SRS191076	PEL	HG02292.alt_bwamem_GRCh38DH.20150718.PEL.low_coverage.cram	ERZ256835	ERP013771	low coverage WGS	PAIRED	1000 Genomes PEL population sequencing
HG01398	SRS350984	PUR	HG01398.alt_bwamem_GRCh38DH.20150718.PUR.low_coverage.cram	ERZ256836	ERP013771	low coverage WGS	PAIRED	1000 Genomes PUR population sequencing
HG00418	SRS008604	CHS	HG00418.alt_bwamem_GRCh38DH.20150718.CHS.low_coverage.cram	ERZ257270	ERP013771	low coverage WGS	PAIRED	1000 Genomes CHS population sequencing
NA20806	SRS001763	TSI	NA20806.alt_bwamem_GRCh38DH.20150718.TSI.low_coverage.cram	ERZ255088	ERP013771	low coverage WGS	PAIRED	1000 Genomes Toscan population sequencing
NA20521	SRS001689	TSI	NA20521.alt_bwamem_GRCh38DH.20150718.TSI.low_coverage.cram	ERZ255089	ERP013771	low coverage WGS	PAIRED	1000 Genomes Toscan population sequencing
NA18571	SRS000127	CHB	NA18571.alt_bwamem_GRCh38DH.20150718.CHB.low_coverage.cram	ERZ257271	ERP013771	low coverage WGS	PAIRED	1000 Genomes Han Chinese CHB population sequencing
NA12889	SRS000642	CEU	NA12889.alt_bwamem_GRCh38DH.20150718.CEU.low_coverage.cram	ERZ255090	ERP013771	low coverage WGS	PAIRED	1000 Genomes CEPH (Utah residents with ancestry from Northern and Western Europe) population sequencing
HG02380	SRS191112	CDX	HG02380.alt_bwamem_GRCh38DH.20150718.CDX.low_coverage.cram	ERZ257272	ERP013771	low coverage WGS	PAIRED	1000 Genomes CDX population sequencing
HG03711	SRS352875	STU	HG03711.alt_bwamem_GRCh38DH.20150718.STU.low_coverage.cram	ERZ257819	ERP013771	low coverage WGS	PAIRED	1000 Genomes STU Sri Lankan Tami UK WGS
NA19985	SRS003759	ASW	NA19985.alt_bwamem_GRCh38DH.20150718.ASW.low_coverage.cram	ERZ255686	ERP013771	low coverage WGS	PAIRED	1000 Genomes ASW population sequencing
NA19649	SRS003636	MXL	NA19649.alt_bwamem_GRCh38DH.20150718.MXL.low_coverage.cram	ERZ256837	ERP013771	low coverage WGS	PAIRED	1000 Genomes MXL population sequencing
NA20589	SRS001718	TSI	NA20589.alt_bwamem_GRCh38DH.20150718.TSI.low_coverage.cram	ERZ255091	ERP013771	low coverage WGS	PAIRED	1000 Genomes Toscan population sequencing
HG00135	SRS006868	GBR	HG00135.alt_bwamem_GRCh38DH.20150718.GBR.low_coverage.cram	ERZ255092	ERP013771	low coverage WGS	PAIRED	1000 Genomes GBR population sequencing
HG01402	SRS350965	PUR	HG01402.alt_bwamem_GRCh38DH.20150718.PUR.low_coverage.cram	ERZ256838	ERP013771	low coverage WGS	PAIRED	1000 Genomes PUR population sequencing
HG02734	SRS290955	PJL	HG02734.alt_bwamem_GRCh38DH.20150718.PJL.low_coverage.cram	ERZ257820	ERP013771	low coverage WGS	PAIRED	1000 Genomes PJL WGS sequencing
NA11931	SRS000051	CEU	NA11931.alt_bwamem_GRCh38DH.20150718.CEU.low_coverage.cram	ERZ255093	ERP013771	low coverage WGS	PAIRED	1000 Genomes CEPH (Utah residents with ancestry from Northern and Western Europe) population sequencing
NA19712	SRS003677	ASW	NA19712.alt_bwamem_GRCh38DH.20150718.ASW.low_coverage.cram	ERZ255687	ERP013771	low coverage WGS	PAIRED	1000 Genomes ASW population sequencing
HG00373	SRS008588	FIN	HG00373.alt_bwamem_GRCh38DH.20150718.FIN.low_coverage.cram	ERZ255094	ERP013771	low coverage WGS	PAIRED	1000 Genomes Finnish population sequencing
HG01459	SRS351011	CLM	HG01459.alt_bwamem_GRCh38DH.20150718.CLM.low_coverage.cram	ERZ256839	ERP013771	low coverage WGS	PAIRED	1000 Genomes CLM population sequencing
HG00260	SRS008530	GBR	HG00260.alt_bwamem_GRCh38DH.20150718.GBR.low_coverage.cram	ERZ255095	ERP013771	low coverage WGS	PAIRED	1000 Genomes GBR population sequencing
NA18643	SRS000695	CHB	NA18643.alt_bwamem_GRCh38DH.20150718.CHB.low_coverage.cram	ERZ257273	ERP013771	low coverage WGS	PAIRED	1000 Genomes Han Chinese CHB population sequencing
HG01347	SRS010875	CLM	HG01347.alt_bwamem_GRCh38DH.20150718.CLM.low_coverage.cram	ERZ256840	ERP013771	low coverage WGS	PAIRED	1000 Genomes CLM population sequencing
HG03777	SRS352916	ITU	HG03777.alt_bwamem_GRCh38DH.20150718.ITU.low_coverage.cram	ERZ257821	ERP013771	low coverage WGS	PAIRED	1000 Genomes ITU Indian Telugu UK WGS
NA12874	SRS000089	CEU	NA12874.alt_bwamem_GRCh38DH.20150718.CEU.low_coverage.cram	ERZ255096	ERP013771	low coverage WGS	PAIRED	1000 Genomes CEPH (Utah residents with ancestry from Northern and Western Europe) population sequencing
HG03120	SRS344081	ESN	HG03120.alt_bwamem_GRCh38DH.20150718.ESN.low_coverage.cram	ERZ255688	ERP013771	low coverage WGS	PAIRED	1000 Genomes ESN Esan WGS
HG02888	SRS344008	GWD	HG02888.alt_bwamem_GRCh38DH.20150718.GWD.low_coverage.cram	ERZ255689	ERP013771	low coverage WGS	PAIRED	1000 Genomes GWD population sequencing
HG00693	SRS008728	CHS	HG00693.alt_bwamem_GRCh38DH.20150718.CHS.low_coverage.cram	ERZ257274	ERP013771	low coverage WGS	PAIRED	1000 Genomes CHS population sequencing
HG01512	SRS074322	IBS	HG01512.alt_bwamem_GRCh38DH.20150718.IBS.low_coverage.cram	ERZ255097	ERP013771	low coverage WGS	PAIRED	1000 Genomes IBS population sequencing
HG02524	SRS372877	KHV	HG02524.alt_bwamem_GRCh38DH.20150718.KHV.low_coverage.cram	ERZ257275	ERP013771	low coverage WGS	PAIRED	1000 Genomes KHV population sequencing
NA18874	SRS000707	YRI	NA18874.alt_bwamem_GRCh38DH.20150718.YRI.low_coverage.cram	ERZ255690	ERP013771	low coverage WGS	PAIRED	1000 Genomes YRI Yoruba population sequencing
HG02046	SRS212514	KHV	HG02046.alt_bwamem_GRCh38DH.20150718.KHV.low_coverage.cram	ERZ257276	ERP013771	low coverage WGS	PAIRED	1000 Genomes KHV population sequencing
NA19431	SRS001608	LWK	NA19431.alt_bwamem_GRCh38DH.20150718.LWK.low_coverage.cram	ERZ255691	ERP013771	low coverage WGS	PAIRED	1000 Genomes Luhya population sequencing
HG03009	SRS352822	BEB	HG03009.alt_bwamem_GRCh38DH.20150718.BEB.low_coverage.cram	ERZ257822	ERP013771	low coverage WGS	PAIRED	1000 Genomes BEB Bengali WGS
NA18648	SRS001389	CHB	NA18648.alt_bwamem_GRCh38DH.20150718.CHB.low_coverage.cram	ERZ257277	ERP013771	low coverage WGS	PAIRED	1000 Genomes Han Chinese CHB population sequencing
NA19675	SRS003656	MXL	NA19675.alt_bwamem_GRCh38DH.20150718.MXL.low_coverage.cram	ERZ256841	ERP013771	low coverage WGS	PAIRED	1000 Genomes MXL population sequencing
HG03121	SRS344080	ESN	HG03121.alt_bwamem_GRCh38DH.20150718.ESN.low_coverage.cram	ERZ255692	ERP013771	low coverage WGS	PAIRED	1000 Genomes ESN Esan WGS
HG01507	SRS074317	IBS	HG01507.alt_bwamem_GRCh38DH.20150718.IBS.low_coverage.cram	ERZ255098	ERP013771	low coverage WGS	PAIRED	1000 Genomes IBS population sequencing
HG03455	SRS350710	MSL	HG03455.alt_bwamem_GRCh38DH.20150718.MSL.low_coverage.cram	ERZ255693	ERP013771	low coverage WGS	PAIRED	1000 Genomes MSL Mende WGS
NA19755	SRS003704	MXL	NA19755.alt_bwamem_GRCh38DH.20150718.MXL.low_coverage.cram	ERZ256842	ERP013771	low coverage WGS	PAIRED	1000 Genomes MXL population sequencing
HG03461	SRS350682	MSL	HG03461.alt_bwamem_GRCh38DH.20150718.MSL.low_coverage.cram	ERZ255694	ERP013771	low coverage WGS	PAIRED	1000 Genomes MSL Mende WGS
NA19090	SRS001513	JPT	NA19090.alt_bwamem_GRCh38DH.20150718.JPT.low_coverage.cram	ERZ257278	ERP013771	low coverage WGS	PAIRED	1000 Genomes Japanese population sequencing
HG00149	SRS006882	GBR	HG00149.alt_bwamem_GRCh38DH.20150718.GBR.low_coverage.cram	ERZ255099	ERP013771	low coverage WGS	PAIRED	1000 Genomes GBR population sequencing
NA19209	SRS000209	YRI	NA19209.alt_bwamem_GRCh38DH.20150718.YRI.low_coverage.cram	ERZ255695	ERP013771	low coverage WGS	PAIRED	1000 Genomes YRI Yoruba population sequencing
HG00102	SRS006843	GBR	HG00102.alt_bwamem_GRCh38DH.20150718.GBR.low_coverage.cram	ERZ255100	ERP013771	low coverage WGS	PAIRED	1000 Genomes GBR population sequencing
HG03971	SRS350925	ITU	HG03971.alt_bwamem_GRCh38DH.20150718.ITU.low_coverage.cram	ERZ257823	ERP013771	low coverage WGS	PAIRED	1000 Genomes ITU Indian Telugu UK WGS
NA19375	SRS001580	LWK	NA19375.alt_bwamem_GRCh38DH.20150718.LWK.low_coverage.cram	ERZ255696	ERP013771	low coverage WGS	PAIRED	1000 Genomes Luhya population sequencing
HG04099	SRS352905	STU	HG04099.alt_bwamem_GRCh38DH.20150718.STU.low_coverage.cram	ERZ257824	ERP013771	low coverage WGS	PAIRED	1000 Genomes STU Sri Lankan Tami UK WGS
HG00127	SRS006860	GBR	HG00127.alt_bwamem_GRCh38DH.20150718.GBR.low_coverage.cram	ERZ255101	ERP013771	low coverage WGS	PAIRED	1000 Genomes GBR population sequencing
HG00335	SRS008558	FIN	HG00335.alt_bwamem_GRCh38DH.20150718.FIN.low_coverage.cram	ERZ255102	ERP013771	low coverage WGS	PAIRED	1000 Genomes Finnish population sequencing
HG03517	SRS368236	ESN	HG03517.alt_bwamem_GRCh38DH.20150718.ESN.low_coverage.cram	ERZ255697	ERP013771	low coverage WGS	PAIRED	1000 Genomes ESN Esan WGS
NA19091	SRS001514	JPT	NA19091.alt_bwamem_GRCh38DH.20150718.JPT.low_coverage.cram	ERZ257279	ERP013771	low coverage WGS	PAIRED	1000 Genomes Japanese population sequencing
NA20412	SRS006578	ASW	NA20412.alt_bwamem_GRCh38DH.20150718.ASW.low_coverage.cram	ERZ255698	ERP013771	low coverage WGS	PAIRED	1000 Genomes ASW population sequencing
HG03785	SRS352917	ITU	HG03785.alt_bwamem_GRCh38DH.20150718.ITU.low_coverage.cram	ERZ257825	ERP013771	low coverage WGS	PAIRED	1000 Genomes ITU Indian Telugu UK WGS
HG03304	SRS368209	ESN	HG03304.alt_bwamem_GRCh38DH.20150718.ESN.low_coverage.cram	ERZ255699	ERP013771	low coverage WGS	PAIRED	1000 Genomes ESN Esan WGS
NA06989	SRS000610	CEU	NA06989.alt_bwamem_GRCh38DH.20150718.CEU.low_coverage.cram	ERZ255103	ERP013771	low coverage WGS	PAIRED	1000 Genomes CEPH (Utah residents with ancestry from Northern and Western Europe) population sequencing
HG02259	SRS191066	PEL	HG02259.alt_bwamem_GRCh38DH.20150718.PEL.low_coverage.cram	ERZ256843	ERP013771	low coverage WGS	PAIRED	1000 Genomes PEL population sequencing
HG00313	SRS008549	FIN	HG00313.alt_bwamem_GRCh38DH.20150718.FIN.low_coverage.cram	ERZ255104	ERP013771	low coverage WGS	PAIRED	1000 Genomes Finnish population sequencing
NA21108	SRS003888	GIH	NA21108.alt_bwamem_GRCh38DH.20150718.GIH.low_coverage.cram	ERZ257826	ERP013771	low coverage WGS	PAIRED	1000 Genomes Gujarati (GIH) population sequencing
HG03862	SRS350921	ITU	HG03862.alt_bwamem_GRCh38DH.20150718.ITU.low_coverage.cram	ERZ257827	ERP013771	low coverage WGS	PAIRED	1000 Genomes ITU Indian Telugu UK WGS from blood
NA18629	SRS001386	CHB	NA18629.alt_bwamem_GRCh38DH.20150718.CHB.low_coverage.cram	ERZ257280	ERP013771	low coverage WGS	PAIRED	1000 Genomes Han Chinese CHB population sequencing
HG04150	SRS368330	BEB	HG04150.alt_bwamem_GRCh38DH.20150718.BEB.low_coverage.cram	ERZ257828	ERP013771	low coverage WGS	PAIRED	1000 Genomes BEB Bengali WGS
NA18615	SRS000669	CHB	NA18615.alt_bwamem_GRCh38DH.20150718.CHB.low_coverage.cram	ERZ257281	ERP013771	low coverage WGS	PAIRED	1000 Genomes Han Chinese CHB population sequencing
HG03363	SRS368225	ESN	HG03363.alt_bwamem_GRCh38DH.20150718.ESN.low_coverage.cram	ERZ255700	ERP013771	low coverage WGS	PAIRED	1000 Genomes ESN Esan WGS
HG01912	SRS191057	ACB	HG01912.alt_bwamem_GRCh38DH.20150718.ACB.low_coverage.cram	ERZ255701	ERP013771	low coverage WGS	PAIRED	1000 Genomes ACB population sequencing
HG03298	SRS368206	ESN	HG03298.alt_bwamem_GRCh38DH.20150718.ESN.low_coverage.cram	ERZ255702	ERP013771	low coverage WGS	PAIRED	1000 Genomes ESN Esan WGS
HG02322	SRS212477	ACB	HG02322.alt_bwamem_GRCh38DH.20150718.ACB.low_coverage.cram	ERZ255703	ERP013771	low coverage WGS	PAIRED	1000 Genomes ACB population sequencing
NA18614	SRS000607	CHB	NA18614.alt_bwamem_GRCh38DH.20150718.CHB.low_coverage.cram	ERZ257282	ERP013771	low coverage WGS	PAIRED	1000 Genomes Han Chinese CHB population sequencing
HG02479	SRS212501	ACB	HG02479.alt_bwamem_GRCh38DH.20150718.ACB.low_coverage.cram	ERZ255704	ERP013771	low coverage WGS	PAIRED	1000 Genomes ACB population sequencing
HG02439	SRS350932	ACB	HG02439.alt_bwamem_GRCh38DH.20150718.ACB.low_coverage.cram	ERZ255705	ERP013771	low coverage WGS	PAIRED	1000 Genomes ACB population sequencing
NA18622	SRS000676	CHB	NA18622.alt_bwamem_GRCh38DH.20150718.CHB.low_coverage.cram	ERZ257283	ERP013771	low coverage WGS	PAIRED	1000 Genomes Han Chinese CHB population sequencing
NA19118	SRS000782	YRI	NA19118.alt_bwamem_GRCh38DH.20150718.YRI.low_coverage.cram	ERZ255706	ERP013771	low coverage WGS	PAIRED	1000 Genomes YRI Yoruba population sequencing
HG01967	SRS179046	PEL	HG01967.alt_bwamem_GRCh38DH.20150718.PEL.low_coverage.cram	ERZ256844	ERP013771	low coverage WGS	PAIRED	1000 Genomes PEL population sequencing
NA18638	SRS000140	CHB	NA18638.alt_bwamem_GRCh38DH.20150718.CHB.low_coverage.cram	ERZ257284	ERP013771	low coverage WGS	PAIRED	1000 Genomes Han Chinese CHB population sequencing
NA19359	SRS001574	LWK	NA19359.alt_bwamem_GRCh38DH.20150718.LWK.low_coverage.cram	ERZ255707	ERP013771	low coverage WGS	PAIRED	1000 Genomes Luhya population sequencing
NA19338	SRS001567	LWK	NA19338.alt_bwamem_GRCh38DH.20150718.LWK.low_coverage.cram	ERZ255708	ERP013771	low coverage WGS	PAIRED	1000 Genomes Luhya population sequencing
HG02144	SRS212469	ACB	HG02144.alt_bwamem_GRCh38DH.20150718.ACB.low_coverage.cram	ERZ255709	ERP013771	low coverage WGS	PAIRED	1000 Genomes ACB population sequencing
HG03796	SRS350831	BEB	HG03796.alt_bwamem_GRCh38DH.20150718.BEB.low_coverage.cram	ERZ257829	ERP013771	low coverage WGS	PAIRED	1000 Genomes BEB Bengali WGS
HG02594	SRS290891	GWD	HG02594.alt_bwamem_GRCh38DH.20150718.GWD.low_coverage.cram	ERZ255710	ERP013771	low coverage WGS	PAIRED	1000 Genomes GWD population sequencing
NA19454	SRS001627	LWK	NA19454.alt_bwamem_GRCh38DH.20150718.LWK.low_coverage.cram	ERZ255711	ERP013771	low coverage WGS	PAIRED	1000 Genomes Luhya population sequencing
HG03945	SRS368407	STU	HG03945.alt_bwamem_GRCh38DH.20150718.STU.low_coverage.cram	ERZ257830	ERP013771	low coverage WGS	PAIRED	1000 Genomes STU Sri Lankan Tami UK WGS
HG02232	SRS193277	IBS	HG02232.alt_bwamem_GRCh38DH.20150718.IBS.low_coverage.cram	ERZ255105	ERP013771	low coverage WGS	PAIRED	1000 Genomes IBS population sequencing
HG03693	SRS350871	STU	HG03693.alt_bwamem_GRCh38DH.20150718.STU.low_coverage.cram	ERZ257831	ERP013771	low coverage WGS	PAIRED	1000 Genomes STU Sri Lankan Tami UK WGS from blood
HG00123	SRS008507	GBR	HG00123.alt_bwamem_GRCh38DH.20150718.GBR.low_coverage.cram	ERZ255106	ERP013771	low coverage WGS	PAIRED	1000 Genomes GBR population sequencing
HG02334	SRS212481	ACB	HG02334.alt_bwamem_GRCh38DH.20150718.ACB.low_coverage.cram	ERZ255712	ERP013771	low coverage WGS	PAIRED	1000 Genomes ACB population sequencing
HG01482	SRS351019	CLM	HG01482.alt_bwamem_GRCh38DH.20150718.CLM.low_coverage.cram	ERZ256845	ERP013771	low coverage WGS	PAIRED	1000 Genomes CLM population sequencing
NA20891	SRS003850	GIH	NA20891.alt_bwamem_GRCh38DH.20150718.GIH.low_coverage.cram	ERZ257832	ERP013771	low coverage WGS	PAIRED	1000 Genomes Gujarati (GIH) population sequencing
HG01357	SRS010879	CLM	HG01357.alt_bwamem_GRCh38DH.20150718.CLM.low_coverage.cram	ERZ256846	ERP013771	low coverage WGS	PAIRED	1000 Genomes CLM population sequencing
NA19663	SRS003650	MXL	NA19663.alt_bwamem_GRCh38DH.20150718.MXL.low_coverage.cram	ERZ256847	ERP013771	low coverage WGS	PAIRED	1000 Genomes MXL population sequencing
NA19311	SRS001549	LWK	NA19311.alt_bwamem_GRCh38DH.20150718.LWK.low_coverage.cram	ERZ255713	ERP013771	low coverage WGS	PAIRED	1000 Genomes Luhya population sequencing
HG03114	SRS344078	ESN	HG03114.alt_bwamem_GRCh38DH.20150718.ESN.low_coverage.cram	ERZ255714	ERP013771	low coverage WGS	PAIRED	1000 Genomes ESN Esan WGS
NA20758	SRS001725	TSI	NA20758.alt_bwamem_GRCh38DH.20150718.TSI.low_coverage.cram	ERZ255107	ERP013771	low coverage WGS	PAIRED	1000 Genomes Toscan population sequencing
HG01608	SRS074362	IBS	HG01608.alt_bwamem_GRCh38DH.20150718.IBS.low_coverage.cram	ERZ255108	ERP013771	low coverage WGS	PAIRED	1000 Genomes IBS population sequencing
HG02442	SRS212492	ACB	HG02442.alt_bwamem_GRCh38DH.20150718.ACB.low_coverage.cram	ERZ255715	ERP013771	low coverage WGS	PAIRED	1000 Genomes ACB population sequencing
HG01444	SRS351007	CLM	HG01444.alt_bwamem_GRCh38DH.20150718.CLM.low_coverage.cram	ERZ256848	ERP013771	low coverage WGS	PAIRED	1000 Genomes CLM population sequencing
HG03727	SRS350903	ITU	HG03727.alt_bwamem_GRCh38DH.20150718.ITU.low_coverage.cram	ERZ257833	ERP013771	low coverage WGS	PAIRED	1000 Genomes ITU Indian Telugu UK WGS from blood
HG01794	SRS179228	CDX	HG01794.alt_bwamem_GRCh38DH.20150718.CDX.low_coverage.cram	ERZ257285	ERP013771	low coverage WGS	PAIRED	1000 Genomes CDX population sequencing
HG02176	SRS351051	CDX	HG02176.alt_bwamem_GRCh38DH.20150718.CDX.low_coverage.cram	ERZ257286	ERP013771	low coverage WGS	PAIRED	1000 Genomes CDX population sequencing
HG00247	SRS008521	GBR	HG00247.alt_bwamem_GRCh38DH.20150718.GBR.low_coverage.cram	ERZ255109	ERP013771	low coverage WGS	PAIRED	1000 Genomes GBR population sequencing
NA18861	SRS000144	YRI	NA18861.alt_bwamem_GRCh38DH.20150718.YRI.low_coverage.cram	ERZ255716	ERP013771	low coverage WGS	PAIRED	1000 Genomes YRI Yoruba population sequencing
HG04033	SRS352894	STU	HG04033.alt_bwamem_GRCh38DH.20150718.STU.low_coverage.cram	ERZ257834	ERP013771	low coverage WGS	PAIRED	1000 Genomes STU Sri Lankan Tami UK WGS
HG01369	SRS351001	CLM	HG01369.alt_bwamem_GRCh38DH.20150718.CLM.low_coverage.cram	ERZ256849	ERP013771	low coverage WGS	PAIRED	1000 Genomes CLM population sequencing
HG04219	SRS368480	ITU	HG04219.alt_bwamem_GRCh38DH.20150718.ITU.low_coverage.cram	ERZ257835	ERP013771	low coverage WGS	PAIRED	1000 Genomes ITU Indian Telugu UK WGS
HG02678	SRS290918	GWD	HG02678.alt_bwamem_GRCh38DH.20150718.GWD.low_coverage.cram	ERZ255717	ERP013771	low coverage WGS	PAIRED	1000 Genomes GWD population sequencing
NA20850	SRS003818	GIH	NA20850.alt_bwamem_GRCh38DH.20150718.GIH.low_coverage.cram	ERZ257836	ERP013771	low coverage WGS	PAIRED	1000 Genomes Gujarati (GIH) population sequencing
HG02224	SRS191084	IBS	HG02224.alt_bwamem_GRCh38DH.20150718.IBS.low_coverage.cram	ERZ255110	ERP013771	low coverage WGS	PAIRED	1000 Genomes IBS population sequencing
HG03408	SRS368144	MSL	HG03408.alt_bwamem_GRCh38DH.20150718.MSL.low_coverage.cram	ERZ255718	ERP013771	low coverage WGS	PAIRED	1000 Genomes MSL Mende WGS
HG01077	SRS350974	PUR	HG01077.alt_bwamem_GRCh38DH.20150718.PUR.low_coverage.cram	ERZ256850	ERP013771	low coverage WGS	PAIRED	1000 Genomes PUR population sequencing
NA07051	SRS000035	CEU	NA07051.alt_bwamem_GRCh38DH.20150718.CEU.low_coverage.cram	ERZ255111	ERP013771	low coverage WGS	PAIRED	1000Genomes Project Pilot 1
HG03077	SRS368125	MSL	HG03077.alt_bwamem_GRCh38DH.20150718.MSL.low_coverage.cram	ERZ255719	ERP013771	low coverage WGS	PAIRED	1000 Genomes MSL Mende WGS
NA18576	SRS000130	CHB	NA18576.alt_bwamem_GRCh38DH.20150718.CHB.low_coverage.cram	ERZ257287	ERP013771	low coverage WGS	PAIRED	1000 Genomes Han Chinese CHB population sequencing
NA18952	SRS000160	JPT	NA18952.alt_bwamem_GRCh38DH.20150718.JPT.low_coverage.cram	ERZ257288	ERP013771	low coverage WGS	PAIRED	1000 Genomes Japanese population sequencing
HG04080	SRS368463	ITU	HG04080.alt_bwamem_GRCh38DH.20150718.ITU.low_coverage.cram	ERZ257837	ERP013771	low coverage WGS	PAIRED	1000 Genomes ITU Indian Telugu UK WGS
NA21102	SRS003882	GIH	NA21102.alt_bwamem_GRCh38DH.20150718.GIH.low_coverage.cram	ERZ257838	ERP013771	low coverage WGS	PAIRED	1000 Genomes Gujarati (GIH) population sequencing
HG02277	SRS191072	PEL	HG02277.alt_bwamem_GRCh38DH.20150718.PEL.low_coverage.cram	ERZ256851	ERP013771	low coverage WGS	PAIRED	1000 Genomes PEL population sequencing
HG02013	SRS212454	ACB	HG02013.alt_bwamem_GRCh38DH.20150718.ACB.low_coverage.cram	ERZ255720	ERP013771	low coverage WGS	PAIRED	1000 Genomes ACB population sequencing
HG03058	SRS344048	MSL	HG03058.alt_bwamem_GRCh38DH.20150718.MSL.low_coverage.cram	ERZ255721	ERP013771	low coverage WGS	PAIRED	1000 Genomes MSL Mende WGS
HG03699	SRS352798	PJL	HG03699.alt_bwamem_GRCh38DH.20150718.PJL.low_coverage.cram	ERZ257839	ERP013771	low coverage WGS	PAIRED	1000 Genomes PJL WGS sequencing
NA20318	SRS008790	ASW	NA20318.alt_bwamem_GRCh38DH.20150718.ASW.low_coverage.cram	ERZ255722	ERP013771	low coverage WGS	PAIRED	1000 Genomes ASW population sequencing
HG02425	SRS351045	PEL	HG02425.alt_bwamem_GRCh38DH.20150718.PEL.low_coverage.cram	ERZ256852	ERP013771	low coverage WGS	PAIRED	1000 Genomes PEL population sequencing
NA20502	SRS001670	TSI	NA20502.alt_bwamem_GRCh38DH.20150718.TSI.low_coverage.cram	ERZ255112	ERP013771	low coverage WGS	PAIRED	1000 Genomes Toscan population sequencing
HG02131	SRS212521	KHV	HG02131.alt_bwamem_GRCh38DH.20150718.KHV.low_coverage.cram	ERZ257289	ERP013771	low coverage WGS	PAIRED	1000 Genomes KHV population sequencing
HG01495	SRS074305	CLM	HG01495.alt_bwamem_GRCh38DH.20150718.CLM.low_coverage.cram	ERZ256853	ERP013771	low coverage WGS	SINGLE	1000 Genomes CLM population sequencing
HG00881	SRS179219	CDX	HG00881.alt_bwamem_GRCh38DH.20150718.CDX.low_coverage.cram	ERZ257290	ERP013771	low coverage WGS	PAIRED	1000 Genomes CDX population sequencing
NA18962	SRS000721	JPT	NA18962.alt_bwamem_GRCh38DH.20150718.JPT.low_coverage.cram	ERZ257291	ERP013771	low coverage WGS	PAIRED	1000 Genomes Japanese population sequencing
HG01924	SRS179017	PEL	HG01924.alt_bwamem_GRCh38DH.20150718.PEL.low_coverage.cram	ERZ256854	ERP013771	low coverage WGS	PAIRED	1000 Genomes PEL population sequencing
HG02952	SRS350758	ESN	HG02952.alt_bwamem_GRCh38DH.20150718.ESN.low_coverage.cram	ERZ255723	ERP013771	low coverage WGS	PAIRED	1000 Genomes ESN Esan WGS
HG00144	SRS006877	GBR	HG00144.alt_bwamem_GRCh38DH.20150718.GBR.low_coverage.cram	ERZ255113	ERP013771	low coverage WGS	PAIRED	1000 Genomes GBR population sequencing
NA21128	SRS003905	GIH	NA21128.alt_bwamem_GRCh38DH.20150718.GIH.low_coverage.cram	ERZ257840	ERP013771	low coverage WGS	PAIRED	1000 Genomes Gujarati (GIH) population sequencing
NA19197	SRS000796	YRI	NA19197.alt_bwamem_GRCh38DH.20150718.YRI.low_coverage.cram	ERZ255724	ERP013771	low coverage WGS	PAIRED	1000 Genomes YRI Yoruba population sequencing
HG02685	SRS290946	PJL	HG02685.alt_bwamem_GRCh38DH.20150718.PJL.low_coverage.cram	ERZ257841	ERP013771	low coverage WGS	PAIRED	1000 Genomes PJL WGS sequencing
HG03484	SRS350701	MSL	HG03484.alt_bwamem_GRCh38DH.20150718.MSL.low_coverage.cram	ERZ255725	ERP013771	low coverage WGS	PAIRED	1000 Genomes MSL Mende WGS
HG03307	SRS350793	ESN	HG03307.alt_bwamem_GRCh38DH.20150718.ESN.low_coverage.cram	ERZ255726	ERP013771	low coverage WGS	PAIRED	1000 Genomes ESN Esan WGS
NA12234	SRS000067	CEU	NA12234.alt_bwamem_GRCh38DH.20150718.CEU.low_coverage.cram	ERZ255114	ERP013771	low coverage WGS	PAIRED	1000 Genomes CEPH (Utah residents with ancestry from Northern and Western Europe) population sequencing
HG03944	SRS352855	STU	HG03944.alt_bwamem_GRCh38DH.20150718.STU.low_coverage.cram	ERZ257842	ERP013771	low coverage WGS	PAIRED	1000 Genomes STU Sri Lankan Tami UK WGS
NA18991	SRS000729	JPT	NA18991.alt_bwamem_GRCh38DH.20150718.JPT.low_coverage.cram	ERZ257292	ERP013771	low coverage WGS	PAIRED	1000 Genomes Japanese population sequencing
HG02490	SRS290927	PJL	HG02490.alt_bwamem_GRCh38DH.20150718.PJL.low_coverage.cram	ERZ257843	ERP013771	low coverage WGS	PAIRED	1000 Genomes PJL WGS sequencing
HG00410	SRS344108	CHS	HG00410.alt_bwamem_GRCh38DH.20150718.CHS.low_coverage.cram	ERZ257293	ERP013771	low coverage WGS	PAIRED	1000 Genomes CHS population sequencing
NA20864	SRS006581	GIH	NA20864.alt_bwamem_GRCh38DH.20150718.GIH.low_coverage.cram	ERZ257844	ERP013771	low coverage WGS	PAIRED	1000 Genomes Gujarati (GIH) population sequencing
HG01465	SRS074296	CLM	HG01465.alt_bwamem_GRCh38DH.20150718.CLM.low_coverage.cram	ERZ256855	ERP013771	low coverage WGS	PAIRED	1000 Genomes CLM population sequencing
NA20506	SRS001674	TSI	NA20506.alt_bwamem_GRCh38DH.20150718.TSI.low_coverage.cram	ERZ255115	ERP013771	low coverage WGS	PAIRED	1000 Genomes Toscan population sequencing
HG03267	SRS350731	ESN	HG03267.alt_bwamem_GRCh38DH.20150718.ESN.low_coverage.cram	ERZ255727	ERP013771	low coverage WGS	PAIRED	1000 Genomes ESN Esan WGS
NA18526	SRS000111	CHB	NA18526.alt_bwamem_GRCh38DH.20150718.CHB.low_coverage.cram	ERZ257294	ERP013771	low coverage WGS	PAIRED	1000 Genomes Han Chinese CHB population sequencing
HG02151	SRS179247	CDX	HG02151.alt_bwamem_GRCh38DH.20150718.CDX.low_coverage.cram	ERZ257295	ERP013771	low coverage WGS	PAIRED	1000 Genomes CDX population sequencing
NA19225	SRS000211	YRI	NA19225.alt_bwamem_GRCh38DH.20150718.YRI.low_coverage.cram	ERZ255728	ERP013771	low coverage WGS	PAIRED	1000 Genomes YRI Yoruba population sequencing
HG01396	SRS350964	PUR	HG01396.alt_bwamem_GRCh38DH.20150718.PUR.low_coverage.cram	ERZ256856	ERP013771	low coverage WGS	PAIRED	1000 Genomes PUR population sequencing
HG03241	SRS350642	GWD	HG03241.alt_bwamem_GRCh38DH.20150718.GWD.low_coverage.cram	ERZ255729	ERP013771	low coverage WGS	PAIRED	1000 Genomes GWD population sequencing
HG02064	SRS212518	KHV	HG02064.alt_bwamem_GRCh38DH.20150718.KHV.low_coverage.cram	ERZ257296	ERP013771	low coverage WGS	PAIRED	1000 Genomes KHV population sequencing
HG02666	SRS290912	GWD	HG02666.alt_bwamem_GRCh38DH.20150718.GWD.low_coverage.cram	ERZ255730	ERP013771	low coverage WGS	PAIRED	1000 Genomes GWD population sequencing
HG03731	SRS350906	ITU	HG03731.alt_bwamem_GRCh38DH.20150718.ITU.low_coverage.cram	ERZ257845	ERP013771	low coverage WGS	PAIRED	1000 Genomes ITU Indian Telugu UK WGS from blood
HG01525	SRS074335	IBS	HG01525.alt_bwamem_GRCh38DH.20150718.IBS.low_coverage.cram	ERZ255116	ERP013771	low coverage WGS	PAIRED	1000 Genomes IBS population sequencing
NA19076	SRS000763	JPT	NA19076.alt_bwamem_GRCh38DH.20150718.JPT.low_coverage.cram	ERZ257297	ERP013771	low coverage WGS	PAIRED	1000 Genomes Japanese population sequencing
HG02771	SRS343983	GWD	HG02771.alt_bwamem_GRCh38DH.20150718.GWD.low_coverage.cram	ERZ255731	ERP013771	low coverage WGS	PAIRED	1000 Genomes GWD population sequencing
NA19445	SRS001620	LWK	NA19445.alt_bwamem_GRCh38DH.20150718.LWK.low_coverage.cram	ERZ255732	ERP013771	low coverage WGS	PAIRED	1000 Genomes Luhya population sequencing
HG00368	SRS008584	FIN	HG00368.alt_bwamem_GRCh38DH.20150718.FIN.low_coverage.cram	ERZ255117	ERP013771	low coverage WGS	PAIRED	1000 Genomes Finnish population sequencing
HG04093	SRS352940	ITU	HG04093.alt_bwamem_GRCh38DH.20150718.ITU.low_coverage.cram	ERZ257846	ERP013771	low coverage WGS	PAIRED	1000 Genomes ITU Indian Telugu UK WGS
HG00614	SRS008686	CHS	HG00614.alt_bwamem_GRCh38DH.20150718.CHS.low_coverage.cram	ERZ257298	ERP013771	low coverage WGS	PAIRED	1000 Genomes CHS population sequencing
HG02549	SRS350944	ACB	HG02549.alt_bwamem_GRCh38DH.20150718.ACB.low_coverage.cram	ERZ255733	ERP013771	low coverage WGS	PAIRED	1000 Genomes ACB population sequencing
HG03773	SRS350912	ITU	HG03773.alt_bwamem_GRCh38DH.20150718.ITU.low_coverage.cram	ERZ257847	ERP013771	low coverage WGS	PAIRED	1000 Genomes ITU Indian Telugu UK WGS from blood
HG01383	SRS010884	CLM	HG01383.alt_bwamem_GRCh38DH.20150718.CLM.low_coverage.cram	ERZ256857	ERP013771	low coverage WGS	PAIRED	1000 Genomes CLM population sequencing
HG02570	SRS290876	GWD	HG02570.alt_bwamem_GRCh38DH.20150718.GWD.low_coverage.cram	ERZ255734	ERP013771	low coverage WGS	PAIRED	1000 Genomes GWD population sequencing
HG00249	SRS008522	GBR	HG00249.alt_bwamem_GRCh38DH.20150718.GBR.low_coverage.cram	ERZ255118	ERP013771	low coverage WGS	PAIRED	1000 Genomes GBR population sequencing
HG01440	SRS074286	CLM	HG01440.alt_bwamem_GRCh38DH.20150718.CLM.low_coverage.cram	ERZ256858	ERP013771	low coverage WGS	PAIRED	1000 Genomes CLM population sequencing
HG02727	SRS344095	PJL	HG02727.alt_bwamem_GRCh38DH.20150718.PJL.low_coverage.cram	ERZ257848	ERP013771	low coverage WGS	PAIRED	1000 Genomes PJL WGS sequencing
HG01892	SRS179010	PEL	HG01892.alt_bwamem_GRCh38DH.20150718.PEL.low_coverage.cram	ERZ256859	ERP013771	low coverage WGS	PAIRED	1000 Genomes PEL population sequencing
HG02271	SRS191069	PEL	HG02271.alt_bwamem_GRCh38DH.20150718.PEL.low_coverage.cram	ERZ256860	ERP013771	low coverage WGS	PAIRED	1000 Genomes PEL population sequencing
HG03045	SRS344019	GWD	HG03045.alt_bwamem_GRCh38DH.20150718.GWD.low_coverage.cram	ERZ255735	ERP013771	low coverage WGS	PAIRED	1000 Genomes GWD population sequencing
NA19175	SRS000789	YRI	NA19175.alt_bwamem_GRCh38DH.20150718.YRI.low_coverage.cram	ERZ255736	ERP013771	low coverage WGS	PAIRED	1000 Genomes YRI Yoruba population sequencing
HG02079	SRS179123	KHV	HG02079.alt_bwamem_GRCh38DH.20150718.KHV.low_coverage.cram	ERZ257299	ERP013771	low coverage WGS	PAIRED	1000 Genomes KHV population sequencing
HG00100	SRS006841	GBR	HG00100.alt_bwamem_GRCh38DH.20150718.GBR.low_coverage.cram	ERZ255119	ERP013771	low coverage WGS	PAIRED	1000 Genomes GBR population sequencing
HG00312	SRS008548	FIN	HG00312.alt_bwamem_GRCh38DH.20150718.FIN.low_coverage.cram	ERZ255120	ERP013771	low coverage WGS	PAIRED	1000 Genomes Finnish population sequencing
NA20858	SRS003824	GIH	NA20858.alt_bwamem_GRCh38DH.20150718.GIH.low_coverage.cram	ERZ257849	ERP013771	low coverage WGS	PAIRED	1000 Genomes Gujarati (GIH) population sequencing
HG02494	SRS368245	PJL	HG02494.alt_bwamem_GRCh38DH.20150718.PJL.low_coverage.cram	ERZ257850	ERP013771	low coverage WGS	PAIRED	1000 Genomes PJL WGS sequencing
HG02169	SRS351048	CDX	HG02169.alt_bwamem_GRCh38DH.20150718.CDX.low_coverage.cram	ERZ257300	ERP013771	low coverage WGS	PAIRED	1000 Genomes CDX population sequencing
HG02133	SRS179133	KHV	HG02133.alt_bwamem_GRCh38DH.20150718.KHV.low_coverage.cram	ERZ257301	ERP013771	low coverage WGS	PAIRED	1000 Genomes KHV population sequencing
HG03485	SRS350702	MSL	HG03485.alt_bwamem_GRCh38DH.20150718.MSL.low_coverage.cram	ERZ255737	ERP013771	low coverage WGS	PAIRED	1000 Genomes MSL Mende WGS
HG02427	SRS212487	ACB	HG02427.alt_bwamem_GRCh38DH.20150718.ACB.low_coverage.cram	ERZ255738	ERP013771	low coverage WGS	PAIRED	1000 Genomes ACB population sequencing
HG02325	SRS212479	ACB	HG02325.alt_bwamem_GRCh38DH.20150718.ACB.low_coverage.cram	ERZ255739	ERP013771	low coverage WGS	PAIRED	1000 Genomes ACB population sequencing
HG04152	SRS368372	BEB	HG04152.alt_bwamem_GRCh38DH.20150718.BEB.low_coverage.cram	ERZ257851	ERP013771	low coverage WGS	PAIRED	1000 Genomes BEB Bengali WGS
HG02390	SRS191122	CDX	HG02390.alt_bwamem_GRCh38DH.20150718.CDX.low_coverage.cram	ERZ257302	ERP013771	low coverage WGS	PAIRED	1000 Genomes CDX population sequencing
HG04002	SRS350929	ITU	HG04002.alt_bwamem_GRCh38DH.20150718.ITU.low_coverage.cram	ERZ257852	ERP013771	low coverage WGS	PAIRED	1000 Genomes ITU Indian Telugu UK WGS
HG01082	SRS010760	PUR	HG01082.alt_bwamem_GRCh38DH.20150718.PUR.low_coverage.cram	ERZ256861	ERP013771	low coverage WGS	PAIRED	1000 Genomes PUR population sequencing
HG02050	SRS191096	KHV	HG02050.alt_bwamem_GRCh38DH.20150718.KHV.low_coverage.cram	ERZ257303	ERP013771	low coverage WGS	PAIRED	1000 Genomes KHV population sequencing
HG02870	SRS368103	GWD	HG02870.alt_bwamem_GRCh38DH.20150718.GWD.low_coverage.cram	ERZ255740	ERP013771	low coverage WGS	PAIRED	1000 Genomes GWD population sequencing
HG03850	SRS352852	STU	HG03850.alt_bwamem_GRCh38DH.20150718.STU.low_coverage.cram	ERZ257853	ERP013771	low coverage WGS	PAIRED	1000 Genomes STU Sri Lankan Tami UK WGS
HG01086	SRS010764	PUR	HG01086.alt_bwamem_GRCh38DH.20150718.PUR.low_coverage.cram	ERZ256862	ERP013771	low coverage WGS	PAIRED	1000 Genomes PUR population sequencing
NA20802	SRS001759	TSI	NA20802.alt_bwamem_GRCh38DH.20150718.TSI.low_coverage.cram	ERZ255121	ERP013771	low coverage WGS	PAIRED	1000 Genomes Toscan population sequencing
NA18858	SRS000143	YRI	NA18858.alt_bwamem_GRCh38DH.20150718.YRI.low_coverage.cram	ERZ255741	ERP013771	low coverage WGS	PAIRED	1000 Genomes YRI Yoruba population sequencing
HG02667	SRS290913	GWD	HG02667.alt_bwamem_GRCh38DH.20150718.GWD.low_coverage.cram	ERZ255742	ERP013771	low coverage WGS	PAIRED	1000 Genomes GWD population sequencing
HG02642	SRS290906	GWD	HG02642.alt_bwamem_GRCh38DH.20150718.GWD.low_coverage.cram	ERZ255743	ERP013771	low coverage WGS	PAIRED	1000 Genomes GWD population sequencing
NA20773	SRS001740	TSI	NA20773.alt_bwamem_GRCh38DH.20150718.TSI.low_coverage.cram	ERZ255122	ERP013771	low coverage WGS	PAIRED	1000 Genomes Toscan population sequencing
HG02792	SRS368268	PJL	HG02792.alt_bwamem_GRCh38DH.20150718.PJL.low_coverage.cram	ERZ257854	ERP013771	low coverage WGS	PAIRED	1000 Genomes PJL WGS sequencing
HG01860	SRS179159	KHV	HG01860.alt_bwamem_GRCh38DH.20150718.KHV.low_coverage.cram	ERZ257304	ERP013771	low coverage WGS	PAIRED	1000 Genomes KHV population sequencing
NA21114	SRS006588	GIH	NA21114.alt_bwamem_GRCh38DH.20150718.GIH.low_coverage.cram	ERZ257855	ERP013771	low coverage WGS	PAIRED	1000 Genomes Gujarati (GIH) population sequencing
NA11893	SRS000613	CEU	NA11893.alt_bwamem_GRCh38DH.20150718.CEU.low_coverage.cram	ERZ255123	ERP013771	low coverage WGS	PAIRED	1000 Genomes CEPH (Utah residents with ancestry from Northern and Western Europe) population sequencing
HG01968	SRS179047	PEL	HG01968.alt_bwamem_GRCh38DH.20150718.PEL.low_coverage.cram	ERZ256863	ERP013771	low coverage WGS	PAIRED	1000 Genomes PEL population sequencing
HG02580	SRS350950	ACB	HG02580.alt_bwamem_GRCh38DH.20150718.ACB.low_coverage.cram	ERZ255744	ERP013771	low coverage WGS	PAIRED	1000 Genomes ACB population sequencing
HG01921	SRS179014	PEL	HG01921.alt_bwamem_GRCh38DH.20150718.PEL.low_coverage.cram	ERZ256864	ERP013771	low coverage WGS	PAIRED	1000 Genomes PEL population sequencing
HG03848	SRS352889	STU	HG03848.alt_bwamem_GRCh38DH.20150718.STU.low_coverage.cram	ERZ257856	ERP013771	low coverage WGS	PAIRED	1000 Genomes STU Sri Lankan Tami UK WGS
HG03195	SRS350782	ESN	HG03195.alt_bwamem_GRCh38DH.20150718.ESN.low_coverage.cram	ERZ255745	ERP013771	low coverage WGS	PAIRED	1000 Genomes ESN Esan WGS
NA21093	SRS006586	GIH	NA21093.alt_bwamem_GRCh38DH.20150718.GIH.low_coverage.cram	ERZ257857	ERP013771	low coverage WGS	PAIRED	1000 Genomes Gujarati (GIH) population sequencing
NA11831	SRS000043	CEU	NA11831.alt_bwamem_GRCh38DH.20150718.CEU.low_coverage.cram	ERZ255124	ERP013771	low coverage WGS	PAIRED	1000 Genomes CEPH (Utah residents with ancestry from Northern and Western Europe) population sequencing
HG00736	SRS008748	PUR	HG00736.alt_bwamem_GRCh38DH.20150718.PUR.low_coverage.cram	ERZ256865	ERP013771	low coverage WGS	PAIRED	1000 Genomes PUR population sequencing
NA12750	SRS000075	CEU	NA12750.alt_bwamem_GRCh38DH.20150718.CEU.low_coverage.cram	ERZ255125	ERP013771	low coverage WGS	PAIRED	1000 Genomes CEPH (Utah residents with ancestry from Northern and Western Europe) population sequencing
HG01061	SRS010751	PUR	HG01061.alt_bwamem_GRCh38DH.20150718.PUR.low_coverage.cram	ERZ256866	ERP013771	low coverage WGS	PAIRED	1000 Genomes PUR population sequencing
HG00367	SRS008583	FIN	HG00367.alt_bwamem_GRCh38DH.20150718.FIN.low_coverage.cram	ERZ255126	ERP013771	low coverage WGS	PAIRED	1000 Genomes Finnish population sequencing
HG03301	SRS350745	ESN	HG03301.alt_bwamem_GRCh38DH.20150718.ESN.low_coverage.cram	ERZ255746	ERP013771	low coverage WGS	PAIRED	1000 Genomes ESN Esan WGS
HG03462	SRS368148	MSL	HG03462.alt_bwamem_GRCh38DH.20150718.MSL.low_coverage.cram	ERZ255747	ERP013771	low coverage WGS	PAIRED	1000 Genomes MSL Mende WGS
HG01134	SRS010788	CLM	HG01134.alt_bwamem_GRCh38DH.20150718.CLM.low_coverage.cram	ERZ256867	ERP013771	low coverage WGS	PAIRED	1000 Genomes CLM population sequencing
NA20877	SRS003837	GIH	NA20877.alt_bwamem_GRCh38DH.20150718.GIH.low_coverage.cram	ERZ257858	ERP013771	low coverage WGS	PAIRED	1000 Genomes Gujarati (GIH) population sequencing
HG00240	SRS006913	GBR	HG00240.alt_bwamem_GRCh38DH.20150718.GBR.low_coverage.cram	ERZ255127	ERP013771	low coverage WGS	PAIRED	1000 Genomes GBR population sequencing
HG00634	SRS008697	CHS	HG00634.alt_bwamem_GRCh38DH.20150718.CHS.low_coverage.cram	ERZ257305	ERP013771	low coverage WGS	PAIRED	1000 Genomes CHS population sequencing
HG02525	SRS372878	KHV	HG02525.alt_bwamem_GRCh38DH.20150718.KHV.low_coverage.cram	ERZ257306	ERP013771	low coverage WGS	PAIRED	1000 Genomes KHV population sequencing
HG01389	SRS074280	CLM	HG01389.alt_bwamem_GRCh38DH.20150718.CLM.low_coverage.cram	ERZ256868	ERP013771	low coverage WGS	PAIRED	1000 Genomes CLM population sequencing
HG01702	SRS084829	IBS	HG01702.alt_bwamem_GRCh38DH.20150718.IBS.low_coverage.cram	ERZ255128	ERP013771	low coverage WGS	PAIRED	1000 Genomes IBS population sequencing
HG00641	SRS008704	PUR	HG00641.alt_bwamem_GRCh38DH.20150718.PUR.low_coverage.cram	ERZ256869	ERP013771	low coverage WGS	PAIRED	1000 Genomes PUR population sequencing
HG00143	SRS006876	GBR	HG00143.alt_bwamem_GRCh38DH.20150718.GBR.low_coverage.cram	ERZ255129	ERP013771	low coverage WGS	PAIRED	1000 Genomes GBR population sequencing
HG02816	SRS344031	GWD	HG02816.alt_bwamem_GRCh38DH.20150718.GWD.low_coverage.cram	ERZ255748	ERP013771	low coverage WGS	PAIRED	1000 Genomes GWD population sequencing
HG00275	SRS010725	FIN	HG00275.alt_bwamem_GRCh38DH.20150718.FIN.low_coverage.cram	ERZ255130	ERP013771	low coverage WGS	PAIRED	1000 Genomes Finnish population sequencing
NA19383	SRS001588	LWK	NA19383.alt_bwamem_GRCh38DH.20150718.LWK.low_coverage.cram	ERZ255749	ERP013771	low coverage WGS	PAIRED	1000 Genomes Luhya population sequencing
HG02890	SRS344043	GWD	HG02890.alt_bwamem_GRCh38DH.20150718.GWD.low_coverage.cram	ERZ255750	ERP013771	low coverage WGS	PAIRED	1000 Genomes GWD population sequencing
NA19027	SRS001496	LWK	NA19027.alt_bwamem_GRCh38DH.20150718.LWK.low_coverage.cram	ERZ255751	ERP013771	low coverage WGS	PAIRED	1000 Genomes Luhya population sequencing
HG01863	SRS179162	KHV	HG01863.alt_bwamem_GRCh38DH.20150718.KHV.low_coverage.cram	ERZ257307	ERP013771	low coverage WGS	PAIRED	1000 Genomes KHV population sequencing
NA19313	SRS001551	LWK	NA19313.alt_bwamem_GRCh38DH.20150718.LWK.low_coverage.cram	ERZ255752	ERP013771	low coverage WGS	PAIRED	1000 Genomes Luhya population sequencing
NA19794	SRS003734	MXL	NA19794.alt_bwamem_GRCh38DH.20150718.MXL.low_coverage.cram	ERZ256870	ERP013771	low coverage WGS	PAIRED	1000 Genomes MXL population sequencing
NA19236	SRS000802	YRI	NA19236.alt_bwamem_GRCh38DH.20150718.YRI.low_coverage.cram	ERZ255753	ERP013771	low coverage WGS	PAIRED	1000 Genomes YRI Yoruba population sequencing
HG01198	SRS010824	PUR	HG01198.alt_bwamem_GRCh38DH.20150718.PUR.low_coverage.cram	ERZ256871	ERP013771	low coverage WGS	PAIRED	1000 Genomes PUR population sequencing
HG01914	SRS191033	ACB	HG01914.alt_bwamem_GRCh38DH.20150718.ACB.low_coverage.cram	ERZ255754	ERP013771	low coverage WGS	PAIRED	1000 Genomes ACB population sequencing
HG02003	SRS179068	PEL	HG02003.alt_bwamem_GRCh38DH.20150718.PEL.low_coverage.cram	ERZ256872	ERP013771	low coverage WGS	PAIRED	1000 Genomes PEL population sequencing
NA19461	SRS001631	LWK	NA19461.alt_bwamem_GRCh38DH.20150718.LWK.low_coverage.cram	ERZ255755	ERP013771	low coverage WGS	PAIRED	1000 Genomes Luhya population sequencing
HG03040	SRS344017	GWD	HG03040.alt_bwamem_GRCh38DH.20150718.GWD.low_coverage.cram	ERZ255756	ERP013771	low coverage WGS	PAIRED	1000 Genomes GWD population sequencing
HG01915	SRS191034	ACB	HG01915.alt_bwamem_GRCh38DH.20150718.ACB.low_coverage.cram	ERZ255757	ERP013771	low coverage WGS	PAIRED	1000 Genomes ACB population sequencing
HG03999	SRS352859	STU	HG03999.alt_bwamem_GRCh38DH.20150718.STU.low_coverage.cram	ERZ257859	ERP013771	low coverage WGS	PAIRED	1000 Genomes STU Sri Lankan Tami UK WGS
HG02839	SRS344001	GWD	HG02839.alt_bwamem_GRCh38DH.20150718.GWD.low_coverage.cram	ERZ255758	ERP013771	low coverage WGS	PAIRED	1000 Genomes GWD population sequencing
NA19914	SRS003749	ASW	NA19914.alt_bwamem_GRCh38DH.20150718.ASW.low_coverage.cram	ERZ255759	ERP013771	low coverage WGS	PAIRED	1000 Genomes ASW population sequencing
HG02716	SRS343978	GWD	HG02716.alt_bwamem_GRCh38DH.20150718.GWD.low_coverage.cram	ERZ255760	ERP013771	low coverage WGS	PAIRED	1000 Genomes GWD population sequencing
HG03557	SRS350707	MSL	HG03557.alt_bwamem_GRCh38DH.20150718.MSL.low_coverage.cram	ERZ255761	ERP013771	low coverage WGS	PAIRED	1000 Genomes MSL Mende WGS
HG00259	SRS008529	GBR	HG00259.alt_bwamem_GRCh38DH.20150718.GBR.low_coverage.cram	ERZ255131	ERP013771	low coverage WGS	PAIRED	1000 Genomes GBR population sequencing
NA18974	SRS000175	JPT	NA18974.alt_bwamem_GRCh38DH.20150718.JPT.low_coverage.cram	ERZ257308	ERP013771	low coverage WGS	PAIRED	1000Genomes Project Pilot 1
HG01256	SRS010841	CLM	HG01256.alt_bwamem_GRCh38DH.20150718.CLM.low_coverage.cram	ERZ256873	ERP013771	low coverage WGS	PAIRED	1000 Genomes CLM population sequencing
NA19713	SRS003678	ASW	NA19713.alt_bwamem_GRCh38DH.20150718.ASW.low_coverage.cram	ERZ255762	ERP013771	low coverage WGS	PAIRED	1000 Genomes ASW population sequencing
HG02367	SRS191105	CDX	HG02367.alt_bwamem_GRCh38DH.20150718.CDX.low_coverage.cram	ERZ257309	ERP013771	low coverage WGS	PAIRED	1000 Genomes CDX population sequencing
HG03969	SRS368448	ITU	HG03969.alt_bwamem_GRCh38DH.20150718.ITU.low_coverage.cram	ERZ257860	ERP013771	low coverage WGS	PAIRED	1000 Genomes ITU Indian Telugu UK WGS
HG03790	SRS352918	ITU	HG03790.alt_bwamem_GRCh38DH.20150718.ITU.low_coverage.cram	ERZ257861	ERP013771	low coverage WGS	PAIRED	1000 Genomes ITU Indian Telugu UK WGS
HG00610	SRS008682	CHS	HG00610.alt_bwamem_GRCh38DH.20150718.CHS.low_coverage.cram	ERZ257310	ERP013771	low coverage WGS	PAIRED	1000 Genomes CHS population sequencing
NA20281	SRS003768	ASW	NA20281.alt_bwamem_GRCh38DH.20150718.ASW.low_coverage.cram	ERZ255763	ERP013771	low coverage WGS	PAIRED	1000 Genomes ASW population sequencing
NA11992	SRS000052	CEU	NA11992.alt_bwamem_GRCh38DH.20150718.CEU.low_coverage.cram	ERZ255132	ERP013771	low coverage WGS	PAIRED	1000 Genomes CEPH (Utah residents with ancestry from Northern and Western Europe) population sequencing
HG03361	SRS368223	ESN	HG03361.alt_bwamem_GRCh38DH.20150718.ESN.low_coverage.cram	ERZ255764	ERP013771	low coverage WGS	PAIRED	1000 Genomes ESN Esan WGS
HG01051	SRS010747	PUR	HG01051.alt_bwamem_GRCh38DH.20150718.PUR.low_coverage.cram	ERZ256874	ERP013771	low coverage WGS	PAIRED	1000 Genomes PUR population sequencing
HG02470	SRS212498	ACB	HG02470.alt_bwamem_GRCh38DH.20150718.ACB.low_coverage.cram	ERZ255765	ERP013771	low coverage WGS	PAIRED	1000 Genomes ACB population sequencing
HG02315	SRS191049	ACB	HG02315.alt_bwamem_GRCh38DH.20150718.ACB.low_coverage.cram	ERZ255766	ERP013771	low coverage WGS	PAIRED	1000 Genomes ACB population sequencing
NA20812	SRS001769	TSI	NA20812.alt_bwamem_GRCh38DH.20150718.TSI.low_coverage.cram	ERZ255133	ERP013771	low coverage WGS	PAIRED	1000 Genomes Toscan population sequencing
NA19651	SRS003638	MXL	NA19651.alt_bwamem_GRCh38DH.20150718.MXL.low_coverage.cram	ERZ256875	ERP013771	low coverage WGS	PAIRED	1000 Genomes MXL population sequencing
HG03419	SRS350673	MSL	HG03419.alt_bwamem_GRCh38DH.20150718.MSL.low_coverage.cram	ERZ255767	ERP013771	low coverage WGS	PAIRED	1000 Genomes MSL Mende WGS
HG02085	SRS179129	KHV	HG02085.alt_bwamem_GRCh38DH.20150718.KHV.low_coverage.cram	ERZ257311	ERP013771	low coverage WGS	PAIRED	1000 Genomes KHV population sequencing
HG01894	SRS191058	ACB	HG01894.alt_bwamem_GRCh38DH.20150718.ACB.low_coverage.cram	ERZ255768	ERP013771	low coverage WGS	PAIRED	1000 Genomes ACB population sequencing
NA20889	SRS003848	GIH	NA20889.alt_bwamem_GRCh38DH.20150718.GIH.low_coverage.cram	ERZ257862	ERP013771	low coverage WGS	PAIRED	1000 Genomes Gujarati (GIH) population sequencing
HG02154	SRS179253	CDX	HG02154.alt_bwamem_GRCh38DH.20150718.CDX.low_coverage.cram	ERZ257312	ERP013771	low coverage WGS	PAIRED	1000 Genomes CDX population sequencing
HG03866	SRS368447	ITU	HG03866.alt_bwamem_GRCh38DH.20150718.ITU.low_coverage.cram	ERZ257863	ERP013771	low coverage WGS	PAIRED	1000 Genomes ITU Indian Telugu UK WGS
HG02471	SRS212499	ACB	HG02471.alt_bwamem_GRCh38DH.20150718.ACB.low_coverage.cram	ERZ255769	ERP013771	low coverage WGS	PAIRED	1000 Genomes ACB population sequencing
HG02558	SRS350948	ACB	HG02558.alt_bwamem_GRCh38DH.20150718.ACB.low_coverage.cram	ERZ255770	ERP013771	low coverage WGS	PAIRED	1000 Genomes ACB population sequencing
HG04188	SRS368380	BEB	HG04188.alt_bwamem_GRCh38DH.20150718.BEB.low_coverage.cram	ERZ257864	ERP013771	low coverage WGS	PAIRED	1000 Genomes BEB Bengali WGS
NA19774	SRS003717	MXL	NA19774.alt_bwamem_GRCh38DH.20150718.MXL.low_coverage.cram	ERZ256876	ERP013771	low coverage WGS	PAIRED	1000 Genomes MXL population sequencing
HG00479	SRS008626	CHS	HG00479.alt_bwamem_GRCh38DH.20150718.CHS.low_coverage.cram	ERZ257313	ERP013771	low coverage WGS	PAIRED	1000 Genomes CHS population sequencing
NA11881	SRS000046	CEU	NA11881.alt_bwamem_GRCh38DH.20150718.CEU.low_coverage.cram	ERZ255134	ERP013771	low coverage WGS	PAIRED	1000 Genomes CEPH (Utah residents with ancestry from Northern and Western Europe) population sequencing
NA19669	SRS003653	MXL	NA19669.alt_bwamem_GRCh38DH.20150718.MXL.low_coverage.cram	ERZ256877	ERP013771	low coverage WGS	PAIRED	1000 Genomes MXL population sequencing
HG03917	SRS368368	BEB	HG03917.alt_bwamem_GRCh38DH.20150718.BEB.low_coverage.cram	ERZ257865	ERP013771	low coverage WGS	PAIRED	1000 Genomes BEB Bengali WGS
HG02546	SRS350943	ACB	HG02546.alt_bwamem_GRCh38DH.20150718.ACB.low_coverage.cram	ERZ255771	ERP013771	low coverage WGS	PAIRED	1000 Genomes ACB population sequencing
HG03270	SRS350734	ESN	HG03270.alt_bwamem_GRCh38DH.20150718.ESN.low_coverage.cram	ERZ255772	ERP013771	low coverage WGS	PAIRED	1000 Genomes ESN Esan WGS
HG03931	SRS352834	BEB	HG03931.alt_bwamem_GRCh38DH.20150718.BEB.low_coverage.cram	ERZ257866	ERP013771	low coverage WGS	PAIRED	1000 Genomes BEB Bengali WGS
HG00343	SRS008564	FIN	HG00343.alt_bwamem_GRCh38DH.20150718.FIN.low_coverage.cram	ERZ255135	ERP013771	low coverage WGS	PAIRED	1000 Genomes Finnish population sequencing
HG03694	SRS352869	STU	HG03694.alt_bwamem_GRCh38DH.20150718.STU.low_coverage.cram	ERZ257867	ERP013771	low coverage WGS	PAIRED	1000 Genomes STU Sri Lankan Tami UK WGS
NA20334	SRS003792	ASW	NA20334.alt_bwamem_GRCh38DH.20150718.ASW.low_coverage.cram	ERZ255773	ERP013771	low coverage WGS	PAIRED	1000 Genomes ASW population sequencing
NA19797	SRS006570	MXL	NA19797.alt_bwamem_GRCh38DH.20150718.MXL.low_coverage.cram	ERZ256878	ERP013771	low coverage WGS	PAIRED	1000 Genomes MXL population sequencing
HG03780	SRS352909	ITU	HG03780.alt_bwamem_GRCh38DH.20150718.ITU.low_coverage.cram	ERZ257868	ERP013771	low coverage WGS	PAIRED	1000 Genomes ITU Indian Telugu UK WGS
HG03729	SRS350905	ITU	HG03729.alt_bwamem_GRCh38DH.20150718.ITU.low_coverage.cram	ERZ257869	ERP013771	low coverage WGS	PAIRED	1000 Genomes ITU Indian Telugu UK WGS from blood
HG02675	SRS290915	GWD	HG02675.alt_bwamem_GRCh38DH.20150718.GWD.low_coverage.cram	ERZ255774	ERP013771	low coverage WGS	PAIRED	1000 Genomes GWD population sequencing
HG01961	SRS351024	PEL	HG01961.alt_bwamem_GRCh38DH.20150718.PEL.low_coverage.cram	ERZ256879	ERP013771	low coverage WGS	PAIRED	1000 Genomes PEL population sequencing
HG04162	SRS368375	BEB	HG04162.alt_bwamem_GRCh38DH.20150718.BEB.low_coverage.cram	ERZ257870	ERP013771	low coverage WGS	PAIRED	1000 Genomes BEB Bengali WGS
NA19776	SRS003719	MXL	NA19776.alt_bwamem_GRCh38DH.20150718.MXL.low_coverage.cram	ERZ256880	ERP013771	low coverage WGS	PAIRED	1000 Genomes MXL population sequencing
NA19223	SRS000800	YRI	NA19223.alt_bwamem_GRCh38DH.20150718.YRI.low_coverage.cram	ERZ255775	ERP013771	low coverage WGS	PAIRED	1000 Genomes YRI Yoruba population sequencing
NA21115	SRS003894	GIH	NA21115.alt_bwamem_GRCh38DH.20150718.GIH.low_coverage.cram	ERZ257871	ERP013771	low coverage WGS	PAIRED	1000 Genomes Gujarati (GIH) population sequencing
NA19664	SRS003651	MXL	NA19664.alt_bwamem_GRCh38DH.20150718.MXL.low_coverage.cram	ERZ256881	ERP013771	low coverage WGS	PAIRED	1000 Genomes MXL population sequencing
NA19037	SRS001502	LWK	NA19037.alt_bwamem_GRCh38DH.20150718.LWK.low_coverage.cram	ERZ255776	ERP013771	low coverage WGS	PAIRED	1000 Genomes Luhya population sequencing
NA19913	SRS008784	ASW	NA19913.alt_bwamem_GRCh38DH.20150718.ASW.low_coverage.cram	ERZ255777	ERP013771	low coverage WGS	PAIRED	1000 Genomes ASW population sequencing
HG02008	SRS179064	PEL	HG02008.alt_bwamem_GRCh38DH.20150718.PEL.low_coverage.cram	ERZ256882	ERP013771	low coverage WGS	PAIRED	1000 Genomes PEL population sequencing
HG01498	SRS074308	CLM	HG01498.alt_bwamem_GRCh38DH.20150718.CLM.low_coverage.cram	ERZ256883	ERP013771	low coverage WGS	PAIRED	1000 Genomes CLM population sequencing
HG03268	SRS350730	ESN	HG03268.alt_bwamem_GRCh38DH.20150718.ESN.low_coverage.cram	ERZ255778	ERP013771	low coverage WGS	PAIRED	1000 Genomes ESN Esan WGS
NA18507	SRS000101	YRI	NA18507.alt_bwamem_GRCh38DH.20150718.YRI.low_coverage.cram	ERZ255779	ERP013771	low coverage WGS	PAIRED	1000 Genomes YRI Yoruba population sequencing
HG02976	SRS350761	ESN	HG02976.alt_bwamem_GRCh38DH.20150718.ESN.low_coverage.cram	ERZ255780	ERP013771	low coverage WGS	PAIRED	1000 Genomes ESN Esan WGS
HG00341	SRS010743	FIN	HG00341.alt_bwamem_GRCh38DH.20150718.FIN.low_coverage.cram	ERZ255136	ERP013771	low coverage WGS	PAIRED	1000 Genomes Finnish population sequencing
HG03900	SRS350892	STU	HG03900.alt_bwamem_GRCh38DH.20150718.STU.low_coverage.cram	ERZ257872	ERP013771	low coverage WGS	PAIRED	1000 Genomes STU Sri Lankan Tami UK WGS from blood
NA12778	SRS000636	CEU	NA12778.alt_bwamem_GRCh38DH.20150718.CEU.low_coverage.cram	ERZ255137	ERP013771	low coverage WGS	PAIRED	1000 Genomes CEPH (Utah residents with ancestry from Northern and Western Europe) population sequencing
HG02153	SRS179252	CDX	HG02153.alt_bwamem_GRCh38DH.20150718.CDX.low_coverage.cram	ERZ257314	ERP013771	low coverage WGS	PAIRED	1000 Genomes CDX population sequencing
HG01786	SRS368520	IBS	HG01786.alt_bwamem_GRCh38DH.20150718.IBS.low_coverage.cram	ERZ255138	ERP013771	low coverage WGS	PAIRED	1000 Genomes IBS population sequencing
NA18610	SRS000665	CHB	NA18610.alt_bwamem_GRCh38DH.20150718.CHB.low_coverage.cram	ERZ257315	ERP013771	low coverage WGS	PAIRED	1000 Genomes Han Chinese CHB population sequencing
HG02256	SRS191046	ACB	HG02256.alt_bwamem_GRCh38DH.20150718.ACB.low_coverage.cram	ERZ255781	ERP013771	low coverage WGS	PAIRED	1000 Genomes ACB population sequencing
HG01988	SRS212458	ACB	HG01988.alt_bwamem_GRCh38DH.20150718.ACB.low_coverage.cram	ERZ255782	ERP013771	low coverage WGS	PAIRED	1000 Genomes ACB population sequencing
HG02737	SRS368263	PJL	HG02737.alt_bwamem_GRCh38DH.20150718.PJL.low_coverage.cram	ERZ257873	ERP013771	low coverage WGS	PAIRED	1000 Genomes PJL WGS sequencing
NA19321	SRS001559	LWK	NA19321.alt_bwamem_GRCh38DH.20150718.LWK.low_coverage.cram	ERZ255783	ERP013771	low coverage WGS	PAIRED	1000 Genomes Luhya population sequencing
HG03998	SRS368415	STU	HG03998.alt_bwamem_GRCh38DH.20150718.STU.low_coverage.cram	ERZ257874	ERP013771	low coverage WGS	PAIRED	1000 Genomes STU Sri Lankan Tami UK WGS
HG00328	SRS008557	FIN	HG00328.alt_bwamem_GRCh38DH.20150718.FIN.low_coverage.cram	ERZ255139	ERP013771	low coverage WGS	PAIRED	1000 Genomes Finnish population sequencing
HG01927	SRS179020	PEL	HG01927.alt_bwamem_GRCh38DH.20150718.PEL.low_coverage.cram	ERZ256884	ERP013771	low coverage WGS	PAIRED	1000 Genomes PEL population sequencing
HG01680	SRS084819	IBS	HG01680.alt_bwamem_GRCh38DH.20150718.IBS.low_coverage.cram	ERZ255140	ERP013771	low coverage WGS	PAIRED	1000 Genomes IBS population sequencing
NA19726	SRS003690	MXL	NA19726.alt_bwamem_GRCh38DH.20150718.MXL.low_coverage.cram	ERZ256885	ERP013771	low coverage WGS	PAIRED	1000 Genomes MXL population sequencing
NA12716	SRS000072	CEU	NA12716.alt_bwamem_GRCh38DH.20150718.CEU.low_coverage.cram	ERZ255141	ERP013771	low coverage WGS	PAIRED	1000 Genomes CEPH (Utah residents with ancestry from Northern and Western Europe) population sequencing
NA19734	SRS006559	MXL	NA19734.alt_bwamem_GRCh38DH.20150718.MXL.low_coverage.cram	ERZ256886	ERP013771	low coverage WGS	PAIRED	1000 Genomes MXL population sequencing
HG02762	SRS368099	GWD	HG02762.alt_bwamem_GRCh38DH.20150718.GWD.low_coverage.cram	ERZ255784	ERP013771	low coverage WGS	PAIRED	1000 Genomes GWD population sequencing
NA19391	SRS001592	LWK	NA19391.alt_bwamem_GRCh38DH.20150718.LWK.low_coverage.cram	ERZ255785	ERP013771	low coverage WGS	PAIRED	1000 Genomes Luhya population sequencing
NA18870	SRS000145	YRI	NA18870.alt_bwamem_GRCh38DH.20150718.YRI.low_coverage.cram	ERZ255786	ERP013771	low coverage WGS	PAIRED	1000Genomes Project Pilot 1
HG00119	SRS008504	GBR	HG00119.alt_bwamem_GRCh38DH.20150718.GBR.low_coverage.cram	ERZ255142	ERP013771	low coverage WGS	PAIRED	1000 Genomes GBR population sequencing
HG03157	SRS368186	ESN	HG03157.alt_bwamem_GRCh38DH.20150718.ESN.low_coverage.cram	ERZ255787	ERP013771	low coverage WGS	PAIRED	1000 Genomes ESN Esan WGS
HG01079	SRS008764	PUR	HG01079.alt_bwamem_GRCh38DH.20150718.PUR.low_coverage.cram	ERZ256887	ERP013771	low coverage WGS	PAIRED	1000 Genomes PUR population sequencing
HG01708	SRS084835	IBS	HG01708.alt_bwamem_GRCh38DH.20150718.IBS.low_coverage.cram	ERZ255143	ERP013771	low coverage WGS	PAIRED	1000 Genomes IBS population sequencing
HG00731	SRS008745	PUR	HG00731.alt_bwamem_GRCh38DH.20150718.PUR.low_coverage.cram	ERZ256888	ERP013771	low coverage WGS	PAIRED	1000 Genomes PUR population sequencing from blood
NA19003	SRS000740	JPT	NA19003.alt_bwamem_GRCh38DH.20150718.JPT.low_coverage.cram	ERZ257316	ERP013771	low coverage WGS	PAIRED	1000 Genomes Japanese population sequencing
HG00716	SRS008742	CHS	HG00716.alt_bwamem_GRCh38DH.20150718.CHS.low_coverage.cram	ERZ257317	ERP013771	low coverage WGS	PAIRED	1000 Genomes CHS population sequencing
HG03006	SRS350823	BEB	HG03006.alt_bwamem_GRCh38DH.20150718.BEB.low_coverage.cram	ERZ257875	ERP013771	low coverage WGS	PAIRED	1000 Genomes BEB Bengali WGS
HG02057	SRS179112	KHV	HG02057.alt_bwamem_GRCh38DH.20150718.KHV.low_coverage.cram	ERZ257318	ERP013771	low coverage WGS	PAIRED	1000 Genomes KHV population sequencing
HG01269	SRS350995	CLM	HG01269.alt_bwamem_GRCh38DH.20150718.CLM.low_coverage.cram	ERZ256889	ERP013771	low coverage WGS	PAIRED	1000 Genomes CLM population sequencing
HG01808	SRS179241	CDX	HG01808.alt_bwamem_GRCh38DH.20150718.CDX.low_coverage.cram	ERZ257319	ERP013771	low coverage WGS	PAIRED	1000 Genomes CDX population sequencing
HG03863	SRS352924	ITU	HG03863.alt_bwamem_GRCh38DH.20150718.ITU.low_coverage.cram	ERZ257876	ERP013771	low coverage WGS	PAIRED	1000 Genomes ITU Indian Telugu UK WGS
HG00155	SRS006887	GBR	HG00155.alt_bwamem_GRCh38DH.20150718.GBR.low_coverage.cram	ERZ255144	ERP013771	low coverage WGS	PAIRED	1000 Genomes GBR population sequencing
HG01997	SRS179065	PEL	HG01997.alt_bwamem_GRCh38DH.20150718.PEL.low_coverage.cram	ERZ256890	ERP013771	low coverage WGS	PAIRED	1000 Genomes PEL population sequencing
NA18864	SRS001467	YRI	NA18864.alt_bwamem_GRCh38DH.20150718.YRI.low_coverage.cram	ERZ255788	ERP013771	low coverage WGS	PAIRED	1000 Genomes YRI Yoruba population sequencing
HG01491	SRS074301	CLM	HG01491.alt_bwamem_GRCh38DH.20150718.CLM.low_coverage.cram	ERZ256891	ERP013771	low coverage WGS	PAIRED	1000 Genomes CLM population sequencing
HG01483	SRS351020	CLM	HG01483.alt_bwamem_GRCh38DH.20150718.CLM.low_coverage.cram	ERZ256892	ERP013771	low coverage WGS	PAIRED	1000 Genomes CLM population sequencing
HG03136	SRS344089	ESN	HG03136.alt_bwamem_GRCh38DH.20150718.ESN.low_coverage.cram	ERZ255789	ERP013771	low coverage WGS	PAIRED	1000 Genomes ESN Esan WGS
NA11843	SRS000611	CEU	NA11843.alt_bwamem_GRCh38DH.20150718.CEU.low_coverage.cram	ERZ255145	ERP013771	low coverage WGS	PAIRED	1000 Genomes CEPH (Utah residents with ancestry from Northern and Western Europe) population sequencing
HG03235	SRS350797	PJL	HG03235.alt_bwamem_GRCh38DH.20150718.PJL.low_coverage.cram	ERZ257877	ERP013771	low coverage WGS	PAIRED	1000 Genomes PJL WGS sequencing
HG01348	SRS010876	CLM	HG01348.alt_bwamem_GRCh38DH.20150718.CLM.low_coverage.cram	ERZ256893	ERP013771	low coverage WGS	PAIRED	1000 Genomes CLM population sequencing
NA18542	SRS000114	CHB	NA18542.alt_bwamem_GRCh38DH.20150718.CHB.low_coverage.cram	ERZ257320	ERP013771	low coverage WGS	PAIRED	1000 Genomes Han Chinese CHB population sequencing
HG04239	SRS368479	ITU	HG04239.alt_bwamem_GRCh38DH.20150718.ITU.low_coverage.cram	ERZ257878	ERP013771	low coverage WGS	PAIRED	1000 Genomes ITU Indian Telugu UK WGS
HG02634	SRS343974	GWD	HG02634.alt_bwamem_GRCh38DH.20150718.GWD.low_coverage.cram	ERZ255790	ERP013771	low coverage WGS	PAIRED	1000 Genomes GWD population sequencing
HG00654	SRS008710	CHS	HG00654.alt_bwamem_GRCh38DH.20150718.CHS.low_coverage.cram	ERZ257321	ERP013771	low coverage WGS	PAIRED	1000 Genomes CHS population sequencing
NA20761	SRS001728	TSI	NA20761.alt_bwamem_GRCh38DH.20150718.TSI.low_coverage.cram	ERZ255146	ERP013771	low coverage WGS	PAIRED	1000 Genomes Toscan population sequencing
HG01251	SRS010836	CLM	HG01251.alt_bwamem_GRCh38DH.20150718.CLM.low_coverage.cram	ERZ256894	ERP013771	low coverage WGS	PAIRED	1000 Genomes CLM population sequencing
HG01277	SRS010856	CLM	HG01277.alt_bwamem_GRCh38DH.20150718.CLM.low_coverage.cram	ERZ256895	ERP013771	low coverage WGS	PAIRED	1000 Genomes CLM population sequencing
HG01858	SRS179157	KHV	HG01858.alt_bwamem_GRCh38DH.20150718.KHV.low_coverage.cram	ERZ257322	ERP013771	low coverage WGS	PAIRED	1000 Genomes KHV population sequencing
HG01920	SRS179013	PEL	HG01920.alt_bwamem_GRCh38DH.20150718.PEL.low_coverage.cram	ERZ256896	ERP013771	low coverage WGS	PAIRED	1000 Genomes PEL population sequencing
HG00285	SRS010733	FIN	HG00285.alt_bwamem_GRCh38DH.20150718.FIN.low_coverage.cram	ERZ255147	ERP013771	low coverage WGS	PAIRED	1000 Genomes Finnish population sequencing
NA19096	SRS000778	YRI	NA19096.alt_bwamem_GRCh38DH.20150718.YRI.low_coverage.cram	ERZ255791	ERP013771	low coverage WGS	PAIRED	1000 Genomes YRI Yoruba population sequencing
HG04026	SRS350931	ITU	HG04026.alt_bwamem_GRCh38DH.20150718.ITU.low_coverage.cram	ERZ257879	ERP013771	low coverage WGS	PAIRED	1000 Genomes ITU Indian Telugu UK WGS
NA19074	SRS000761	JPT	NA19074.alt_bwamem_GRCh38DH.20150718.JPT.low_coverage.cram	ERZ257323	ERP013771	low coverage WGS	PAIRED	1000 Genomes Japanese population sequencing
HG04229	SRS368404	STU	HG04229.alt_bwamem_GRCh38DH.20150718.STU.low_coverage.cram	ERZ257880	ERP013771	low coverage WGS	PAIRED	1000 Genomes STU Sri Lankan Tami UK WGS
NA18559	SRS000658	CHB	NA18559.alt_bwamem_GRCh38DH.20150718.CHB.low_coverage.cram	ERZ257324	ERP013771	low coverage WGS	PAIRED	1000 Genomes Han Chinese CHB population sequencing
HG00097	SRS006838	GBR	HG00097.alt_bwamem_GRCh38DH.20150718.GBR.low_coverage.cram	ERZ255148	ERP013771	low coverage WGS	PAIRED	1000 Genomes GBR population sequencing
NA20861	SRS003826	GIH	NA20861.alt_bwamem_GRCh38DH.20150718.GIH.low_coverage.cram	ERZ257881	ERP013771	low coverage WGS	PAIRED	1000 Genomes Gujarati (GIH) population sequencing
NA19030	SRS001498	LWK	NA19030.alt_bwamem_GRCh38DH.20150718.LWK.low_coverage.cram	ERZ255792	ERP013771	low coverage WGS	PAIRED	1000 Genomes Luhya population sequencing
HG01354	SRS074269	CLM	HG01354.alt_bwamem_GRCh38DH.20150718.CLM.low_coverage.cram	ERZ256897	ERP013771	low coverage WGS	PAIRED	1000 Genomes CLM population sequencing
HG00124	SRS008508	GBR	HG00124.alt_bwamem_GRCh38DH.20150718.GBR.low_coverage.cram	ERZ255149	ERP013771	low coverage WGS	PAIRED	1000 Genomes GBR population sequencing
HG03779	SRS352915	ITU	HG03779.alt_bwamem_GRCh38DH.20150718.ITU.low_coverage.cram	ERZ257882	ERP013771	low coverage WGS	PAIRED	1000 Genomes ITU Indian Telugu UK WGS
NA19438	SRS001614	LWK	NA19438.alt_bwamem_GRCh38DH.20150718.LWK.low_coverage.cram	ERZ255793	ERP013771	low coverage WGS	PAIRED	1000 Genomes Luhya population sequencing
HG00717	SRS008743	CHS	HG00717.alt_bwamem_GRCh38DH.20150718.CHS.low_coverage.cram	ERZ257325	ERP013771	low coverage WGS	PAIRED	1000 Genomes CHS population sequencing
NA20829	SRS001784	TSI	NA20829.alt_bwamem_GRCh38DH.20150718.TSI.low_coverage.cram	ERZ255150	ERP013771	low coverage WGS	PAIRED	1000 Genomes Toscan population sequencing
HG01572	SRS179002	PEL	HG01572.alt_bwamem_GRCh38DH.20150718.PEL.low_coverage.cram	ERZ256898	ERP013771	low coverage WGS	PAIRED	1000 Genomes PEL population sequencing
HG00436	SRS008613	CHS	HG00436.alt_bwamem_GRCh38DH.20150718.CHS.low_coverage.cram	ERZ257326	ERP013771	low coverage WGS	PAIRED	1000 Genomes CHS population sequencing
HG00138	SRS006871	GBR	HG00138.alt_bwamem_GRCh38DH.20150718.GBR.low_coverage.cram	ERZ255151	ERP013771	low coverage WGS	PAIRED	1000 Genomes GBR population sequencing
NA21116	SRS003895	GIH	NA21116.alt_bwamem_GRCh38DH.20150718.GIH.low_coverage.cram	ERZ257883	ERP013771	low coverage WGS	PAIRED	1000 Genomes Gujarati (GIH) population sequencing
HG02613	SRS290894	GWD	HG02613.alt_bwamem_GRCh38DH.20150718.GWD.low_coverage.cram	ERZ255794	ERP013771	low coverage WGS	PAIRED	1000 Genomes GWD population sequencing
NA18989	SRS001484	JPT	NA18989.alt_bwamem_GRCh38DH.20150718.JPT.low_coverage.cram	ERZ257327	ERP013771	low coverage WGS	PAIRED	1000 Genomes Japanese population sequencing
NA19731	SRS003695	MXL	NA19731.alt_bwamem_GRCh38DH.20150718.MXL.low_coverage.cram	ERZ256899	ERP013771	low coverage WGS	PAIRED	1000 Genomes MXL population sequencing
NA18573	SRS000129	CHB	NA18573.alt_bwamem_GRCh38DH.20150718.CHB.low_coverage.cram	ERZ257328	ERP013771	low coverage WGS	PAIRED	1000 Genomes Han Chinese CHB population sequencing
NA19430	SRS001607	LWK	NA19430.alt_bwamem_GRCh38DH.20150718.LWK.low_coverage.cram	ERZ255795	ERP013771	low coverage WGS	PAIRED	1000 Genomes Luhya population sequencing
HG04094	SRS368464	ITU	HG04094.alt_bwamem_GRCh38DH.20150718.ITU.low_coverage.cram	ERZ257884	ERP013771	low coverage WGS	PAIRED	1000 Genomes ITU Indian Telugu UK WGS
NA18560	SRS001374	CHB	NA18560.alt_bwamem_GRCh38DH.20150718.CHB.low_coverage.cram	ERZ257329	ERP013771	low coverage WGS	PAIRED	1000 Genomes Han Chinese CHB population sequencing
HG01441	SRS074287	CLM	HG01441.alt_bwamem_GRCh38DH.20150718.CLM.low_coverage.cram	ERZ256900	ERP013771	low coverage WGS	PAIRED	1000 Genomes CLM population sequencing
HG02583	SRS290883	GWD	HG02583.alt_bwamem_GRCh38DH.20150718.GWD.low_coverage.cram	ERZ255796	ERP013771	low coverage WGS	PAIRED	1000 Genomes GWD population sequencing
HG02497	SRS212508	ACB	HG02497.alt_bwamem_GRCh38DH.20150718.ACB.low_coverage.cram	ERZ255797	ERP013771	low coverage WGS	PAIRED	1000 Genomes ACB population sequencing
NA18980	SRS000178	JPT	NA18980.alt_bwamem_GRCh38DH.20150718.JPT.low_coverage.cram	ERZ257330	ERP013771	low coverage WGS	PAIRED	1000 Genomes Japanese population sequencing
HG01879	SRS212451	ACB	HG01879.alt_bwamem_GRCh38DH.20150718.ACB.low_coverage.cram	ERZ255798	ERP013771	low coverage WGS	PAIRED	1000 Genomes ACB population sequencing
NA20763	SRS001730	TSI	NA20763.alt_bwamem_GRCh38DH.20150718.TSI.low_coverage.cram	ERZ255152	ERP013771	low coverage WGS	PAIRED	1000 Genomes Toscan population sequencing
HG00330	SRS010739	FIN	HG00330.alt_bwamem_GRCh38DH.20150718.FIN.low_coverage.cram	ERZ255153	ERP013771	low coverage WGS	PAIRED	1000 Genomes Finnish population sequencing
NA20893	SRS003852	GIH	NA20893.alt_bwamem_GRCh38DH.20150718.GIH.low_coverage.cram	ERZ257885	ERP013771	low coverage WGS	PAIRED	1000 Genomes Gujarati (GIH) population sequencing
NA20332	SRS003790	ASW	NA20332.alt_bwamem_GRCh38DH.20150718.ASW.low_coverage.cram	ERZ255799	ERP013771	low coverage WGS	PAIRED	1000 Genomes ASW population sequencing
HG00732	SRS008746	PUR	HG00732.alt_bwamem_GRCh38DH.20150718.PUR.low_coverage.cram	ERZ256901	ERP013771	low coverage WGS	PAIRED	1000 Genomes PUR population sequencing from blood
NA19023	SRS001492	LWK	NA19023.alt_bwamem_GRCh38DH.20150718.LWK.low_coverage.cram	ERZ255800	ERP013771	low coverage WGS	PAIRED	1000 Genomes Luhya population sequencing
NA19909	SRS003748	ASW	NA19909.alt_bwamem_GRCh38DH.20150718.ASW.low_coverage.cram	ERZ255801	ERP013771	low coverage WGS	PAIRED	1000 Genomes ASW population sequencing
NA19184	SRS000793	YRI	NA19184.alt_bwamem_GRCh38DH.20150718.YRI.low_coverage.cram	ERZ255802	ERP013771	low coverage WGS	PAIRED	1000 Genomes YRI Yoruba population sequencing
HG00383	SRS010744	FIN	HG00383.alt_bwamem_GRCh38DH.20150718.FIN.low_coverage.cram	ERZ255154	ERP013771	low coverage WGS	PAIRED	1000 Genomes Finnish population sequencing
HG02860	SRS344037	GWD	HG02860.alt_bwamem_GRCh38DH.20150718.GWD.low_coverage.cram	ERZ255803	ERP013771	low coverage WGS	PAIRED	1000 Genomes GWD population sequencing
NA20534	SRS001701	TSI	NA20534.alt_bwamem_GRCh38DH.20150718.TSI.low_coverage.cram	ERZ255155	ERP013771	low coverage WGS	PAIRED	1000 Genomes Toscan population sequencing
NA20910	SRS003868	GIH	NA20910.alt_bwamem_GRCh38DH.20150718.GIH.low_coverage.cram	ERZ257886	ERP013771	low coverage WGS	PAIRED	1000 Genomes Gujarati (GIH) population sequencing
HG03902	SRS352825	BEB	HG03902.alt_bwamem_GRCh38DH.20150718.BEB.low_coverage.cram	ERZ257887	ERP013771	low coverage WGS	PAIRED	1000 Genomes BEB Bengali WGS
NA06994	SRS000032	CEU	NA06994.alt_bwamem_GRCh38DH.20150718.CEU.low_coverage.cram	ERZ255156	ERP013771	low coverage WGS	PAIRED	1000 Genomes CEPH (Utah residents with ancestry from Northern and Western Europe) population sequencing
NA12003	SRS000056	CEU	NA12003.alt_bwamem_GRCh38DH.20150718.CEU.low_coverage.cram	ERZ255157	ERP013771	low coverage WGS	PAIRED	1000 Genomes CEPH (Utah residents with ancestry from Northern and Western Europe) population sequencing
NA21127	SRS003904	GIH	NA21127.alt_bwamem_GRCh38DH.20150718.GIH.low_coverage.cram	ERZ257888	ERP013771	low coverage WGS	PAIRED	1000 Genomes Gujarati (GIH) population sequencing
NA19020	SRS001490	LWK	NA19020.alt_bwamem_GRCh38DH.20150718.LWK.low_coverage.cram	ERZ255804	ERP013771	low coverage WGS	PAIRED	1000 Genomes Luhya population sequencing
HG01171	SRS010803	PUR	HG01171.alt_bwamem_GRCh38DH.20150718.PUR.low_coverage.cram	ERZ256902	ERP013771	low coverage WGS	PAIRED	1000 Genomes PUR population sequencing
NA20274	SRS008786	ASW	NA20274.alt_bwamem_GRCh38DH.20150718.ASW.low_coverage.cram	ERZ255805	ERP013771	low coverage WGS	PAIRED	1000 Genomes ASW population sequencing
NA20816	SRS001773	TSI	NA20816.alt_bwamem_GRCh38DH.20150718.TSI.low_coverage.cram	ERZ255158	ERP013771	low coverage WGS	PAIRED	1000 Genomes Toscan population sequencing
HG00105	SRS006846	GBR	HG00105.alt_bwamem_GRCh38DH.20150718.GBR.low_coverage.cram	ERZ255159	ERP013771	low coverage WGS	PAIRED	1000 Genomes GBR population sequencing
HG02778	SRS368296	PJL	HG02778.alt_bwamem_GRCh38DH.20150718.PJL.low_coverage.cram	ERZ257889	ERP013771	low coverage WGS	PAIRED	1000 Genomes PJL WGS sequencing
NA19682	SRS003663	MXL	NA19682.alt_bwamem_GRCh38DH.20150718.MXL.low_coverage.cram	ERZ256903	ERP013771	low coverage WGS	PAIRED	1000 Genomes MXL population sequencing
HG02012	SRS191040	ACB	HG02012.alt_bwamem_GRCh38DH.20150718.ACB.low_coverage.cram	ERZ255806	ERP013771	low coverage WGS	PAIRED	1000 Genomes ACB population sequencing
HG02922	SRS344063	ESN	HG02922.alt_bwamem_GRCh38DH.20150718.ESN.low_coverage.cram	ERZ255807	ERP013771	low coverage WGS	PAIRED	1000 Genomes ESN Esan WGS
HG03432	SRS368145	MSL	HG03432.alt_bwamem_GRCh38DH.20150718.MSL.low_coverage.cram	ERZ255808	ERP013771	low coverage WGS	PAIRED	1000 Genomes MSL Mende WGS
HG00332	SRS010741	FIN	HG00332.alt_bwamem_GRCh38DH.20150718.FIN.low_coverage.cram	ERZ255160	ERP013771	low coverage WGS	PAIRED	1000 Genomes Finnish population sequencing
HG01779	SRS179209	IBS	HG01779.alt_bwamem_GRCh38DH.20150718.IBS.low_coverage.cram	ERZ255161	ERP013771	low coverage WGS	PAIRED	1000 Genomes IBS population sequencing
HG01933	SRS179023	PEL	HG01933.alt_bwamem_GRCh38DH.20150718.PEL.low_coverage.cram	ERZ256904	ERP013771	low coverage WGS	PAIRED	1000 Genomes PEL population sequencing
NA19026	SRS001495	LWK	NA19026.alt_bwamem_GRCh38DH.20150718.LWK.low_coverage.cram	ERZ255809	ERP013771	low coverage WGS	PAIRED	1000 Genomes Luhya population sequencing
NA18533	SRS001368	CHB	NA18533.alt_bwamem_GRCh38DH.20150718.CHB.low_coverage.cram	ERZ257331	ERP013771	low coverage WGS	PAIRED	1000 Genomes Han Chinese CHB population sequencing
NA19092	SRS000776	YRI	NA19092.alt_bwamem_GRCh38DH.20150718.YRI.low_coverage.cram	ERZ255810	ERP013771	low coverage WGS	PAIRED	1000 Genomes YRI Yoruba population sequencing
HG03487	SRS350799	PJL	HG03487.alt_bwamem_GRCh38DH.20150718.PJL.low_coverage.cram	ERZ257890	ERP013771	low coverage WGS	PAIRED	1000 Genomes PJL WGS sequencing
HG00336	SRS008559	FIN	HG00336.alt_bwamem_GRCh38DH.20150718.FIN.low_coverage.cram	ERZ255162	ERP013771	low coverage WGS	PAIRED	1000 Genomes Finnish population sequencing
HG02317	SRS191054	ACB	HG02317.alt_bwamem_GRCh38DH.20150718.ACB.low_coverage.cram	ERZ255811	ERP013771	low coverage WGS	PAIRED	1000 Genomes ACB population sequencing
HG02111	SRS212467	ACB	HG02111.alt_bwamem_GRCh38DH.20150718.ACB.low_coverage.cram	ERZ255812	ERP013771	low coverage WGS	PAIRED	1000 Genomes ACB population sequencing
NA20871	SRS003831	GIH	NA20871.alt_bwamem_GRCh38DH.20150718.GIH.low_coverage.cram	ERZ257891	ERP013771	low coverage WGS	PAIRED	1000 Genomes Gujarati (GIH) population sequencing
NA11930	SRS000614	CEU	NA11930.alt_bwamem_GRCh38DH.20150718.CEU.low_coverage.cram	ERZ255163	ERP013771	low coverage WGS	PAIRED	1000 Genomes CEPH (Utah residents with ancestry from Northern and Western Europe) population sequencing
NA18981	SRS000179	JPT	NA18981.alt_bwamem_GRCh38DH.20150718.JPT.low_coverage.cram	ERZ257332	ERP013771	low coverage WGS	PAIRED	1000Genomes Project Pilot 1
HG04037	SRS352902	STU	HG04037.alt_bwamem_GRCh38DH.20150718.STU.low_coverage.cram	ERZ257892	ERP013771	low coverage WGS	PAIRED	1000 Genomes STU Sri Lankan Tami UK WGS
NA21130	SRS003906	GIH	NA21130.alt_bwamem_GRCh38DH.20150718.GIH.low_coverage.cram	ERZ257893	ERP013771	low coverage WGS	PAIRED	1000 Genomes Gujarati (GIH) population sequencing
HG00280	SRS010729	FIN	HG00280.alt_bwamem_GRCh38DH.20150718.FIN.low_coverage.cram	ERZ255164	ERP013771	low coverage WGS	PAIRED	1000 Genomes Finnish population sequencing
NA21135	SRS003908	GIH	NA21135.alt_bwamem_GRCh38DH.20150718.GIH.low_coverage.cram	ERZ257894	ERP013771	low coverage WGS	PAIRED	1000 Genomes Gujarati (GIH) population sequencing
HG02555	SRS350946	ACB	HG02555.alt_bwamem_GRCh38DH.20150718.ACB.low_coverage.cram	ERZ255813	ERP013771	low coverage WGS	PAIRED	1000 Genomes ACB population sequencing
HG01783	SRS184304	IBS	HG01783.alt_bwamem_GRCh38DH.20150718.IBS.low_coverage.cram	ERZ255165	ERP013771	low coverage WGS	PAIRED	1000 Genomes IBS population sequencing
NA18502	SRS000098	YRI	NA18502.alt_bwamem_GRCh38DH.20150718.YRI.low_coverage.cram	ERZ255814	ERP013771	low coverage WGS	PAIRED	1000 Genomes YRI Yoruba population sequencing
NA20526	SRS001693	TSI	NA20526.alt_bwamem_GRCh38DH.20150718.TSI.low_coverage.cram	ERZ255166	ERP013771	low coverage WGS	PAIRED	1000 Genomes Toscan population sequencing
HG01322	SRS350957	PUR	HG01322.alt_bwamem_GRCh38DH.20150718.PUR.low_coverage.cram	ERZ256905	ERP013771	low coverage WGS	PAIRED	1000 Genomes PUR population sequencing
HG01805	SRS179238	CDX	HG01805.alt_bwamem_GRCh38DH.20150718.CDX.low_coverage.cram	ERZ257333	ERP013771	low coverage WGS	PAIRED	1000 Genomes CDX population sequencing
NA20767	SRS001734	TSI	NA20767.alt_bwamem_GRCh38DH.20150718.TSI.low_coverage.cram	ERZ255167	ERP013771	low coverage WGS	PAIRED	1000 Genomes Toscan population sequencing
NA18602	SRS000663	CHB	NA18602.alt_bwamem_GRCh38DH.20150718.CHB.low_coverage.cram	ERZ257334	ERP013771	low coverage WGS	PAIRED	1000 Genomes Han Chinese CHB population sequencing
HG03589	SRS352841	BEB	HG03589.alt_bwamem_GRCh38DH.20150718.BEB.low_coverage.cram	ERZ257895	ERP013771	low coverage WGS	PAIRED	1000 Genomes BEB Bengali WGS
HG01598	SRS179139	KHV	HG01598.alt_bwamem_GRCh38DH.20150718.KHV.low_coverage.cram	ERZ257335	ERP013771	low coverage WGS	PAIRED	1000 Genomes KHV population sequencing
HG02979	SRS368168	ESN	HG02979.alt_bwamem_GRCh38DH.20150718.ESN.low_coverage.cram	ERZ255815	ERP013771	low coverage WGS	PAIRED	1000 Genomes ESN Esan WGS
HG01841	SRS179135	KHV	HG01841.alt_bwamem_GRCh38DH.20150718.KHV.low_coverage.cram	ERZ257336	ERP013771	low coverage WGS	PAIRED	1000 Genomes KHV population sequencing
HG03163	SRS350772	ESN	HG03163.alt_bwamem_GRCh38DH.20150718.ESN.low_coverage.cram	ERZ255816	ERP013771	low coverage WGS	PAIRED	1000 Genomes ESN Esan WGS
NA21092	SRS003875	GIH	NA21092.alt_bwamem_GRCh38DH.20150718.GIH.low_coverage.cram	ERZ257896	ERP013771	low coverage WGS	PAIRED	1000 Genomes Gujarati (GIH) population sequencing
HG03867	SRS352927	ITU	HG03867.alt_bwamem_GRCh38DH.20150718.ITU.low_coverage.cram	ERZ257897	ERP013771	low coverage WGS	PAIRED	1000 Genomes ITU Indian Telugu UK WGS
HG01122	SRS350990	CLM	HG01122.alt_bwamem_GRCh38DH.20150718.CLM.low_coverage.cram	ERZ256906	ERP013771	low coverage WGS	PAIRED	1000 Genomes CLM population sequencing
HG00269	SRS008539	FIN	HG00269.alt_bwamem_GRCh38DH.20150718.FIN.low_coverage.cram	ERZ255168	ERP013771	low coverage WGS	PAIRED	1000 Genomes Finnish population sequencing
HG02787	SRS344102	PJL	HG02787.alt_bwamem_GRCh38DH.20150718.PJL.low_coverage.cram	ERZ257898	ERP013771	low coverage WGS	PAIRED	1000 Genomes PJL WGS sequencing
NA18957	SRS000720	JPT	NA18957.alt_bwamem_GRCh38DH.20150718.JPT.low_coverage.cram	ERZ257337	ERP013771	low coverage WGS	PAIRED	1000 Genomes Japanese population sequencing
NA19475	SRS001643	LWK	NA19475.alt_bwamem_GRCh38DH.20150718.LWK.low_coverage.cram	ERZ255817	ERP013771	low coverage WGS	PAIRED	1000 Genomes Luhya population sequencing
NA19238	SRS000212	YRI	NA19238.alt_bwamem_GRCh38DH.20150718.YRI.low_coverage.cram	ERZ255818	ERP013771	low coverage WGS	PAIRED	1000 Genomes YRI Yoruba population sequencing
HG04100	SRS368397	STU	HG04100.alt_bwamem_GRCh38DH.20150718.STU.low_coverage.cram	ERZ257899	ERP013771	low coverage WGS	PAIRED	1000 Genomes STU Sri Lankan Tami UK WGS
NA19082	SRS000769	JPT	NA19082.alt_bwamem_GRCh38DH.20150718.JPT.low_coverage.cram	ERZ257338	ERP013771	low coverage WGS	PAIRED	1000 Genomes Japanese population sequencing
HG00403	SRS008598	CHS	HG00403.alt_bwamem_GRCh38DH.20150718.CHS.low_coverage.cram	ERZ257339	ERP013771	low coverage WGS	PAIRED	1000 Genomes CHS population sequencing
HG03076	SRS350689	MSL	HG03076.alt_bwamem_GRCh38DH.20150718.MSL.low_coverage.cram	ERZ255819	ERP013771	low coverage WGS	PAIRED	1000 Genomes MSL Mende WGS
NA19437	SRS001613	LWK	NA19437.alt_bwamem_GRCh38DH.20150718.LWK.low_coverage.cram	ERZ255820	ERP013771	low coverage WGS	PAIRED	1000 Genomes Luhya population sequencing
NA19654	SRS003641	MXL	NA19654.alt_bwamem_GRCh38DH.20150718.MXL.low_coverage.cram	ERZ256907	ERP013771	low coverage WGS	PAIRED	1000 Genomes MXL population sequencing
NA20805	SRS001762	TSI	NA20805.alt_bwamem_GRCh38DH.20150718.TSI.low_coverage.cram	ERZ255169	ERP013771	low coverage WGS	PAIRED	1000 Genomes Toscan population sequencing
HG01798	SRS179232	CDX	HG01798.alt_bwamem_GRCh38DH.20150718.CDX.low_coverage.cram	ERZ257340	ERP013771	low coverage WGS	PAIRED	1000 Genomes CDX population sequencing
NA07056	SRS000594	CEU	NA07056.alt_bwamem_GRCh38DH.20150718.CEU.low_coverage.cram	ERZ255170	ERP013771	low coverage WGS	PAIRED	1000 Genomes CEPH (Utah residents with ancestry from Northern and Western Europe) population sequencing
NA07000	SRS000033	CEU	NA07000.alt_bwamem_GRCh38DH.20150718.CEU.low_coverage.cram	ERZ255171	ERP013771	low coverage WGS	PAIRED	1000 Genomes CEPH (Utah residents with ancestry from Northern and Western Europe) population sequencing
HG01596	SRS179137	KHV	HG01596.alt_bwamem_GRCh38DH.20150718.KHV.low_coverage.cram	ERZ257341	ERP013771	low coverage WGS	PAIRED	1000 Genomes KHV population sequencing
HG03593	SRS352845	BEB	HG03593.alt_bwamem_GRCh38DH.20150718.BEB.low_coverage.cram	ERZ257900	ERP013771	low coverage WGS	PAIRED	1000 Genomes BEB Bengali WGS
NA20344	SRS003800	ASW	NA20344.alt_bwamem_GRCh38DH.20150718.ASW.low_coverage.cram	ERZ255821	ERP013771	low coverage WGS	PAIRED	1000 Genomes ASW population sequencing
NA21101	SRS003881	GIH	NA21101.alt_bwamem_GRCh38DH.20150718.GIH.low_coverage.cram	ERZ257901	ERP013771	low coverage WGS	PAIRED	1000 Genomes Gujarati (GIH) population sequencing
HG03948	SRS350863	STU	HG03948.alt_bwamem_GRCh38DH.20150718.STU.low_coverage.cram	ERZ257902	ERP013771	low coverage WGS	PAIRED	1000 Genomes STU Sri Lankan Tami UK WGS from blood
HG02946	SRS350752	ESN	HG02946.alt_bwamem_GRCh38DH.20150718.ESN.low_coverage.cram	ERZ255822	ERP013771	low coverage WGS	PAIRED	1000 Genomes ESN Esan WGS
HG03890	SRS352893	STU	HG03890.alt_bwamem_GRCh38DH.20150718.STU.low_coverage.cram	ERZ257903	ERP013771	low coverage WGS	PAIRED	1000 Genomes STU Sri Lankan Tami UK WGS
HG00365	SRS008581	FIN	HG00365.alt_bwamem_GRCh38DH.20150718.FIN.low_coverage.cram	ERZ255172	ERP013771	low coverage WGS	PAIRED	1000 Genomes Finnish population sequencing
NA21113	SRS003893	GIH	NA21113.alt_bwamem_GRCh38DH.20150718.GIH.low_coverage.cram	ERZ257904	ERP013771	low coverage WGS	PAIRED	1000 Genomes Gujarati (GIH) population sequencing
HG01254	SRS010839	CLM	HG01254.alt_bwamem_GRCh38DH.20150718.CLM.low_coverage.cram	ERZ256908	ERP013771	low coverage WGS	PAIRED	1000 Genomes CLM population sequencing
HG00445	SRS006918	CHS	HG00445.alt_bwamem_GRCh38DH.20150718.CHS.low_coverage.cram	ERZ257342	ERP013771	low coverage WGS	PAIRED	1000 Genomes CHS population sequencing
NA19390	SRS001591	LWK	NA19390.alt_bwamem_GRCh38DH.20150718.LWK.low_coverage.cram	ERZ255823	ERP013771	low coverage WGS	PAIRED	1000 Genomes Luhya population sequencing
HG02804	SRS343989	GWD	HG02804.alt_bwamem_GRCh38DH.20150718.GWD.low_coverage.cram	ERZ255824	ERP013771	low coverage WGS	PAIRED	1000 Genomes GWD population sequencing
HG01149	SRS010797	CLM	HG01149.alt_bwamem_GRCh38DH.20150718.CLM.low_coverage.cram	ERZ256909	ERP013771	low coverage WGS	PAIRED	1000 Genomes CLM population sequencing
HG00442	SRS006915	CHS	HG00442.alt_bwamem_GRCh38DH.20150718.CHS.low_coverage.cram	ERZ257343	ERP013771	low coverage WGS	PAIRED	1000 Genomes CHS population sequencing
NA18520	SRS000108	YRI	NA18520.alt_bwamem_GRCh38DH.20150718.YRI.low_coverage.cram	ERZ255825	ERP013771	low coverage WGS	PAIRED	1000Genomes Project Pilot 1
HG02052	SRS212462	ACB	HG02052.alt_bwamem_GRCh38DH.20150718.ACB.low_coverage.cram	ERZ255826	ERP013771	low coverage WGS	PAIRED	1000 Genomes ACB population sequencing
NA19198	SRS000797	YRI	NA19198.alt_bwamem_GRCh38DH.20150718.YRI.low_coverage.cram	ERZ255827	ERP013771	low coverage WGS	PAIRED	1000 Genomes YRI Yoruba population sequencing
HG02298	SRS191079	PEL	HG02298.alt_bwamem_GRCh38DH.20150718.PEL.low_coverage.cram	ERZ256910	ERP013771	low coverage WGS	PAIRED	1000 Genomes PEL population sequencing
HG02409	SRS191132	CDX	HG02409.alt_bwamem_GRCh38DH.20150718.CDX.low_coverage.cram	ERZ257344	ERP013771	low coverage WGS	PAIRED	1000 Genomes CDX population sequencing
NA20535	SRS001702	TSI	NA20535.alt_bwamem_GRCh38DH.20150718.TSI.low_coverage.cram	ERZ255173	ERP013771	low coverage WGS	PAIRED	1000 Genomes Toscan population sequencing
HG00178	SRS006897	FIN	HG00178.alt_bwamem_GRCh38DH.20150718.FIN.low_coverage.cram	ERZ255174	ERP013771	low coverage WGS	PAIRED	1000 Genomes Finnish population sequencing
HG01840	SRS179142	KHV	HG01840.alt_bwamem_GRCh38DH.20150718.KHV.low_coverage.cram	ERZ257345	ERP013771	low coverage WGS	PAIRED	1000 Genomes KHV population sequencing
HG02170	SRS351049	CDX	HG02170.alt_bwamem_GRCh38DH.20150718.CDX.low_coverage.cram	ERZ257346	ERP013771	low coverage WGS	PAIRED	1000 Genomes CDX population sequencing
HG00276	SRS010726	FIN	HG00276.alt_bwamem_GRCh38DH.20150718.FIN.low_coverage.cram	ERZ255175	ERP013771	low coverage WGS	PAIRED	1000 Genomes Finnish population sequencing
NA19064	SRS000754	JPT	NA19064.alt_bwamem_GRCh38DH.20150718.JPT.low_coverage.cram	ERZ257347	ERP013771	low coverage WGS	PAIRED	1000 Genomes Japanese population sequencing
NA07048	SRS001259	CEU	NA07048.alt_bwamem_GRCh38DH.20150718.CEU.low_coverage.cram	ERZ255176	ERP013771	low coverage WGS	PAIRED	1000 Genomes CEPH (Utah residents with ancestry from Northern and Western Europe) population sequencing
HG01183	SRS010815	PUR	HG01183.alt_bwamem_GRCh38DH.20150718.PUR.low_coverage.cram	ERZ256911	ERP013771	low coverage WGS	PAIRED	1000 Genomes PUR population sequencing
NA18621	SRS000675	CHB	NA18621.alt_bwamem_GRCh38DH.20150718.CHB.low_coverage.cram	ERZ257348	ERP013771	low coverage WGS	PAIRED	1000 Genomes Han Chinese CHB population sequencing
HG01765	SRS368513	IBS	HG01765.alt_bwamem_GRCh38DH.20150718.IBS.low_coverage.cram	ERZ255177	ERP013771	low coverage WGS	PAIRED	1000 Genomes IBS population sequencing
HG01455	SRS074289	CLM	HG01455.alt_bwamem_GRCh38DH.20150718.CLM.low_coverage.cram	ERZ256912	ERP013771	low coverage WGS	PAIRED	1000 Genomes CLM population sequencing
HG01620	SRS074374	IBS	HG01620.alt_bwamem_GRCh38DH.20150718.IBS.low_coverage.cram	ERZ255178	ERP013771	low coverage WGS	PAIRED	1000 Genomes IBS population sequencing
HG01850	SRS179151	KHV	HG01850.alt_bwamem_GRCh38DH.20150718.KHV.low_coverage.cram	ERZ257349	ERP013771	low coverage WGS	PAIRED	1000 Genomes KHV population sequencing
HG00258	SRS008528	GBR	HG00258.alt_bwamem_GRCh38DH.20150718.GBR.low_coverage.cram	ERZ255179	ERP013771	low coverage WGS	PAIRED	1000 Genomes GBR population sequencing
NA20515	SRS001683	TSI	NA20515.alt_bwamem_GRCh38DH.20150718.TSI.low_coverage.cram	ERZ255180	ERP013771	low coverage WGS	PAIRED	1000 Genomes Toscan population sequencing
NA20832	SRS001786	TSI	NA20832.alt_bwamem_GRCh38DH.20150718.TSI.low_coverage.cram	ERZ255181	ERP013771	low coverage WGS	PAIRED	1000 Genomes Toscan population sequencing
HG04144	SRS368371	BEB	HG04144.alt_bwamem_GRCh38DH.20150718.BEB.low_coverage.cram	ERZ257905	ERP013771	low coverage WGS	PAIRED	1000 Genomes BEB Bengali WGS
HG02780	SRS368314	PJL	HG02780.alt_bwamem_GRCh38DH.20150718.PJL.low_coverage.cram	ERZ257906	ERP013771	low coverage WGS	PAIRED	1000 Genomes PJL WGS sequencing
HG01513	SRS074323	IBS	HG01513.alt_bwamem_GRCh38DH.20150718.IBS.low_coverage.cram	ERZ255182	ERP013771	low coverage WGS	PAIRED	1000 Genomes IBS population sequencing
HG00743	SRS350970	PUR	HG00743.alt_bwamem_GRCh38DH.20150718.PUR.low_coverage.cram	ERZ256913	ERP013771	low coverage WGS	PAIRED	1000 Genomes PUR population sequencing
HG02953	SRS350757	ESN	HG02953.alt_bwamem_GRCh38DH.20150718.ESN.low_coverage.cram	ERZ255828	ERP013771	low coverage WGS	PAIRED	1000 Genomes ESN Esan WGS
HG03072	SRS350688	MSL	HG03072.alt_bwamem_GRCh38DH.20150718.MSL.low_coverage.cram	ERZ255829	ERP013771	low coverage WGS	PAIRED	1000 Genomes MSL Mende WGS
HG00182	SRS006901	FIN	HG00182.alt_bwamem_GRCh38DH.20150718.FIN.low_coverage.cram	ERZ255183	ERP013771	low coverage WGS	PAIRED	1000 Genomes Finnish population sequencing
HG02485	SRS212504	ACB	HG02485.alt_bwamem_GRCh38DH.20150718.ACB.low_coverage.cram	ERZ255830	ERP013771	low coverage WGS	PAIRED	1000 Genomes ACB population sequencing
NA12843	SRS000641	CEU	NA12843.alt_bwamem_GRCh38DH.20150718.CEU.low_coverage.cram	ERZ255184	ERP013771	low coverage WGS	PAIRED	1000 Genomes CEPH (Utah residents with ancestry from Northern and Western Europe) population sequencing
HG03904	SRS368325	BEB	HG03904.alt_bwamem_GRCh38DH.20150718.BEB.low_coverage.cram	ERZ257907	ERP013771	low coverage WGS	PAIRED	1000 Genomes BEB Bengali WGS
HG02286	SRS184299	PEL	HG02286.alt_bwamem_GRCh38DH.20150718.PEL.low_coverage.cram	ERZ256914	ERP013771	low coverage WGS	PAIRED	1000 Genomes PEL population sequencing
HG02541	SRS350941	ACB	HG02541.alt_bwamem_GRCh38DH.20150718.ACB.low_coverage.cram	ERZ255831	ERP013771	low coverage WGS	PAIRED	1000 Genomes ACB population sequencing
NA20541	SRS001708	TSI	NA20541.alt_bwamem_GRCh38DH.20150718.TSI.low_coverage.cram	ERZ255185	ERP013771	low coverage WGS	PAIRED	1000 Genomes Toscan population sequencing
HG01073	SRS010757	PUR	HG01073.alt_bwamem_GRCh38DH.20150718.PUR.low_coverage.cram	ERZ256915	ERP013771	low coverage WGS	PAIRED	1000 Genomes PUR population sequencing
HG00186	SRS006904	FIN	HG00186.alt_bwamem_GRCh38DH.20150718.FIN.low_coverage.cram	ERZ255186	ERP013771	low coverage WGS	PAIRED	1000 Genomes Finnish population sequencing
HG03680	SRS352861	STU	HG03680.alt_bwamem_GRCh38DH.20150718.STU.low_coverage.cram	ERZ257908	ERP013771	low coverage WGS	PAIRED	1000 Genomes STU Sri Lankan Tami UK WGS from blood
HG01844	SRS179145	KHV	HG01844.alt_bwamem_GRCh38DH.20150718.KHV.low_coverage.cram	ERZ257350	ERP013771	low coverage WGS	PAIRED	1000 Genomes KHV population sequencing
HG02360	SRS191102	CDX	HG02360.alt_bwamem_GRCh38DH.20150718.CDX.low_coverage.cram	ERZ257351	ERP013771	low coverage WGS	PAIRED	1000 Genomes CDX population sequencing
HG03259	SRS344026	GWD	HG03259.alt_bwamem_GRCh38DH.20150718.GWD.low_coverage.cram	ERZ255832	ERP013771	low coverage WGS	PAIRED	1000 Genomes GWD population sequencing
HG03633	SRS350808	PJL	HG03633.alt_bwamem_GRCh38DH.20150718.PJL.low_coverage.cram	ERZ257909	ERP013771	low coverage WGS	PAIRED	1000 Genomes PJL WGS sequencing
NA19000	SRS000737	JPT	NA19000.alt_bwamem_GRCh38DH.20150718.JPT.low_coverage.cram	ERZ257352	ERP013771	low coverage WGS	PAIRED	1000 Genomes Japanese population sequencing
HG02688	SRS290949	PJL	HG02688.alt_bwamem_GRCh38DH.20150718.PJL.low_coverage.cram	ERZ257910	ERP013771	low coverage WGS	PAIRED	1000 Genomes PJL WGS sequencing
HG02130	SRS212522	KHV	HG02130.alt_bwamem_GRCh38DH.20150718.KHV.low_coverage.cram	ERZ257353	ERP013771	low coverage WGS	PAIRED	1000 Genomes KHV population sequencing
HG04146	SRS352840	BEB	HG04146.alt_bwamem_GRCh38DH.20150718.BEB.low_coverage.cram	ERZ257911	ERP013771	low coverage WGS	PAIRED	1000 Genomes BEB Bengali WGS
HG01031	SRS179226	CDX	HG01031.alt_bwamem_GRCh38DH.20150718.CDX.low_coverage.cram	ERZ257354	ERP013771	low coverage WGS	PAIRED	1000 Genomes CDX population sequencing
HG03718	SRS352911	ITU	HG03718.alt_bwamem_GRCh38DH.20150718.ITU.low_coverage.cram	ERZ257912	ERP013771	low coverage WGS	PAIRED	1000 Genomes ITU Indian Telugu UK WGS
HG01067	SRS008762	PUR	HG01067.alt_bwamem_GRCh38DH.20150718.PUR.low_coverage.cram	ERZ256916	ERP013771	low coverage WGS	PAIRED	1000 Genomes PUR population sequencing
NA12144	SRS000063	CEU	NA12144.alt_bwamem_GRCh38DH.20150718.CEU.low_coverage.cram	ERZ255187	ERP013771	low coverage WGS	PAIRED	1000 Genomes CEPH (Utah residents with ancestry from Northern and Western Europe) population sequencing
NA18964	SRS000166	JPT	NA18964.alt_bwamem_GRCh38DH.20150718.JPT.low_coverage.cram	ERZ257355	ERP013771	low coverage WGS	PAIRED	1000Genomes Project Pilot 1
NA18939	SRS000715	JPT	NA18939.alt_bwamem_GRCh38DH.20150718.JPT.low_coverage.cram	ERZ257356	ERP013771	low coverage WGS	PAIRED	1000 Genomes Japanese population sequencing
HG03687	SRS352865	STU	HG03687.alt_bwamem_GRCh38DH.20150718.STU.low_coverage.cram	ERZ257913	ERP013771	low coverage WGS	PAIRED	1000 Genomes STU Sri Lankan Tami UK WGS
NA12283	SRS000620	CEU	NA12283.alt_bwamem_GRCh38DH.20150718.CEU.low_coverage.cram	ERZ255188	ERP013771	low coverage WGS	PAIRED	1000 Genomes CEPH (Utah residents with ancestry from Northern and Western Europe) population sequencing
HG00553	SRS008649	PUR	HG00553.alt_bwamem_GRCh38DH.20150718.PUR.low_coverage.cram	ERZ256917	ERP013771	low coverage WGS	PAIRED	1000 Genomes PUR population sequencing
HG00325	SRS010736	FIN	HG00325.alt_bwamem_GRCh38DH.20150718.FIN.low_coverage.cram	ERZ255189	ERP013771	low coverage WGS	PAIRED	1000 Genomes Finnish population sequencing
NA19080	SRS000767	JPT	NA19080.alt_bwamem_GRCh38DH.20150718.JPT.low_coverage.cram	ERZ257357	ERP013771	low coverage WGS	PAIRED	1000 Genomes Japanese population sequencing
NA19374	SRS001579	LWK	NA19374.alt_bwamem_GRCh38DH.20150718.LWK.low_coverage.cram	ERZ255833	ERP013771	low coverage WGS	PAIRED	1000 Genomes Luhya population sequencing
HG00533	SRS008640	CHS	HG00533.alt_bwamem_GRCh38DH.20150718.CHS.low_coverage.cram	ERZ257358	ERP013771	low coverage WGS	PAIRED	1000 Genomes CHS population sequencing
HG04161	SRS368374	BEB	HG04161.alt_bwamem_GRCh38DH.20150718.BEB.low_coverage.cram	ERZ257914	ERP013771	low coverage WGS	PAIRED	1000 Genomes BEB Bengali WGS
HG01992	SRS179062	PEL	HG01992.alt_bwamem_GRCh38DH.20150718.PEL.low_coverage.cram	ERZ256918	ERP013771	low coverage WGS	PAIRED	1000 Genomes PEL population sequencing
HG01197	SRS010823	PUR	HG01197.alt_bwamem_GRCh38DH.20150718.PUR.low_coverage.cram	ERZ256919	ERP013771	low coverage WGS	PAIRED	1000 Genomes PUR population sequencing
HG03907	SRS352812	BEB	HG03907.alt_bwamem_GRCh38DH.20150718.BEB.low_coverage.cram	ERZ257915	ERP013771	low coverage WGS	PAIRED	1000 Genomes BEB Bengali WGS
HG01859	SRS179158	KHV	HG01859.alt_bwamem_GRCh38DH.20150718.KHV.low_coverage.cram	ERZ257359	ERP013771	low coverage WGS	PAIRED	1000 Genomes KHV population sequencing
HG00257	SRS008527	GBR	HG00257.alt_bwamem_GRCh38DH.20150718.GBR.low_coverage.cram	ERZ255190	ERP013771	low coverage WGS	PAIRED	1000 Genomes GBR population sequencing
HG03928	SRS352832	BEB	HG03928.alt_bwamem_GRCh38DH.20150718.BEB.low_coverage.cram	ERZ257916	ERP013771	low coverage WGS	PAIRED	1000 Genomes BEB Bengali WGS
HG01586	SRS368309	PJL	HG01586.alt_bwamem_GRCh38DH.20150718.PJL.low_coverage.cram	ERZ257917	ERP013771	low coverage WGS	PAIRED	1000 Genomes PJL WGS sequencing
NA18486	SRS000093	YRI	NA18486.alt_bwamem_GRCh38DH.20150718.YRI.low_coverage.cram	ERZ255834	ERP013771	low coverage WGS	PAIRED	1000Genomes Project Pilot 1
HG04035	SRS352900	STU	HG04035.alt_bwamem_GRCh38DH.20150718.STU.low_coverage.cram	ERZ257918	ERP013771	low coverage WGS	PAIRED	1000 Genomes STU Sri Lankan Tami UK WGS
HG00107	SRS006848	GBR	HG00107.alt_bwamem_GRCh38DH.20150718.GBR.low_coverage.cram	ERZ255191	ERP013771	low coverage WGS	PAIRED	1000 Genomes GBR population sequencing
NA12414	SRS000070	CEU	NA12414.alt_bwamem_GRCh38DH.20150718.CEU.low_coverage.cram	ERZ255192	ERP013771	low coverage WGS	PAIRED	1000 Genomes CEPH (Utah residents with ancestry from Northern and Western Europe) population sequencing
HG03598	SRS352848	BEB	HG03598.alt_bwamem_GRCh38DH.20150718.BEB.low_coverage.cram	ERZ257919	ERP013771	low coverage WGS	PAIRED	1000 Genomes BEB Bengali WGS
NA12872	SRS000087	CEU	NA12872.alt_bwamem_GRCh38DH.20150718.CEU.low_coverage.cram	ERZ255193	ERP013771	low coverage WGS	PAIRED	1000 Genomes CEPH (Utah residents with ancestry from Northern and Western Europe) population sequencing
NA18940	SRS000151	JPT	NA18940.alt_bwamem_GRCh38DH.20150718.JPT.low_coverage.cram	ERZ257360	ERP013771	low coverage WGS	PAIRED	1000 Genomes Japanese population sequencing
HG01075	SRS010759	PUR	HG01075.alt_bwamem_GRCh38DH.20150718.PUR.low_coverage.cram	ERZ256920	ERP013771	low coverage WGS	PAIRED	1000 Genomes PUR population sequencing
HG03193	SRS368196	ESN	HG03193.alt_bwamem_GRCh38DH.20150718.ESN.low_coverage.cram	ERZ255835	ERP013771	low coverage WGS	PAIRED	1000 Genomes ESN Esan WGS
HG03460	SRS350681	MSL	HG03460.alt_bwamem_GRCh38DH.20150718.MSL.low_coverage.cram	ERZ255836	ERP013771	low coverage WGS	PAIRED	1000 Genomes MSL Mende WGS
HG03295	SRS350742	ESN	HG03295.alt_bwamem_GRCh38DH.20150718.ESN.low_coverage.cram	ERZ255837	ERP013771	low coverage WGS	PAIRED	1000 Genomes ESN Esan WGS
NA18582	SRS000133	CHB	NA18582.alt_bwamem_GRCh38DH.20150718.CHB.low_coverage.cram	ERZ257361	ERP013771	low coverage WGS	PAIRED	1000 Genomes Han Chinese CHB population sequencing
HG02351	SRS191098	CDX	HG02351.alt_bwamem_GRCh38DH.20150718.CDX.low_coverage.cram	ERZ257362	ERP013771	low coverage WGS	PAIRED	1000 Genomes CDX population sequencing
HG02166	SRS179258	CDX	HG02166.alt_bwamem_GRCh38DH.20150718.CDX.low_coverage.cram	ERZ257363	ERP013771	low coverage WGS	PAIRED	1000 Genomes CDX population sequencing
NA20357	SRS003808	ASW	NA20357.alt_bwamem_GRCh38DH.20150718.ASW.low_coverage.cram	ERZ255838	ERP013771	low coverage WGS	PAIRED	1000 Genomes ASW population sequencing
HG01063	SRS350972	PUR	HG01063.alt_bwamem_GRCh38DH.20150718.PUR.low_coverage.cram	ERZ256921	ERP013771	low coverage WGS	PAIRED	1000 Genomes PUR population sequencing
HG03458	SRS350697	MSL	HG03458.alt_bwamem_GRCh38DH.20150718.MSL.low_coverage.cram	ERZ255839	ERP013771	low coverage WGS	PAIRED	1000 Genomes MSL Mende WGS
HG00101	SRS006842	GBR	HG00101.alt_bwamem_GRCh38DH.20150718.GBR.low_coverage.cram	ERZ255194	ERP013771	low coverage WGS	PAIRED	1000 Genomes GBR population sequencing
HG00631	SRS344119	CHS	HG00631.alt_bwamem_GRCh38DH.20150718.CHS.low_coverage.cram	ERZ257364	ERP013771	low coverage WGS	PAIRED	1000 Genomes CHS population sequencing
HG03088	SRS350663	MSL	HG03088.alt_bwamem_GRCh38DH.20150718.MSL.low_coverage.cram	ERZ255840	ERP013771	low coverage WGS	PAIRED	1000 Genomes MSL Mende WGS
HG03940	SRS350854	BEB	HG03940.alt_bwamem_GRCh38DH.20150718.BEB.low_coverage.cram	ERZ257920	ERP013771	low coverage WGS	PAIRED	1000 Genomes BEB Bengali WGS
NA21137	SRS003909	GIH	NA21137.alt_bwamem_GRCh38DH.20150718.GIH.low_coverage.cram	ERZ257921	ERP013771	low coverage WGS	PAIRED	1000 Genomes Gujarati (GIH) population sequencing
HG02284	SRS212476	ACB	HG02284.alt_bwamem_GRCh38DH.20150718.ACB.low_coverage.cram	ERZ255841	ERP013771	low coverage WGS	PAIRED	1000 Genomes ACB population sequencing
HG02353	SRS191099	CDX	HG02353.alt_bwamem_GRCh38DH.20150718.CDX.low_coverage.cram	ERZ257365	ERP013771	low coverage WGS	PAIRED	1000 Genomes CDX population sequencing
HG03913	SRS350851	BEB	HG03913.alt_bwamem_GRCh38DH.20150718.BEB.low_coverage.cram	ERZ257922	ERP013771	low coverage WGS	PAIRED	1000 Genomes BEB Bengali WGS
HG03714	SRS350897	ITU	HG03714.alt_bwamem_GRCh38DH.20150718.ITU.low_coverage.cram	ERZ257923	ERP013771	low coverage WGS	PAIRED	1000 Genomes ITU Indian Telugu UK WGS from blood
HG02881	SRS368108	GWD	HG02881.alt_bwamem_GRCh38DH.20150718.GWD.low_coverage.cram	ERZ255842	ERP013771	low coverage WGS	PAIRED	1000 Genomes GWD population sequencing
HG00268	SRS008538	FIN	HG00268.alt_bwamem_GRCh38DH.20150718.FIN.low_coverage.cram	ERZ255195	ERP013771	low coverage WGS	PAIRED	1000 Genomes Finnish population sequencing
HG00371	SRS008586	FIN	HG00371.alt_bwamem_GRCh38DH.20150718.FIN.low_coverage.cram	ERZ255196	ERP013771	low coverage WGS	PAIRED	1000 Genomes Finnish population sequencing
HG02405	SRS351053	CDX	HG02405.alt_bwamem_GRCh38DH.20150718.CDX.low_coverage.cram	ERZ257366	ERP013771	low coverage WGS	PAIRED	1000 Genomes CDX population sequencing
HG02537	SRS212510	ACB	HG02537.alt_bwamem_GRCh38DH.20150718.ACB.low_coverage.cram	ERZ255843	ERP013771	low coverage WGS	PAIRED	1000 Genomes ACB population sequencing
HG04141	SRS368345	BEB	HG04141.alt_bwamem_GRCh38DH.20150718.BEB.low_coverage.cram	ERZ257924	ERP013771	low coverage WGS	PAIRED	1000 Genomes BEB Bengali WGS
HG00272	SRS008542	FIN	HG00272.alt_bwamem_GRCh38DH.20150718.FIN.low_coverage.cram	ERZ255197	ERP013771	low coverage WGS	PAIRED	1000 Genomes Finnish population sequencing
HG02323	SRS212478	ACB	HG02323.alt_bwamem_GRCh38DH.20150718.ACB.low_coverage.cram	ERZ255844	ERP013771	low coverage WGS	PAIRED	1000 Genomes ACB population sequencing
HG03649	SRS368280	PJL	HG03649.alt_bwamem_GRCh38DH.20150718.PJL.low_coverage.cram	ERZ257925	ERP013771	low coverage WGS	PAIRED	1000 Genomes PJL WGS sequencing
HG02299	SRS191078	PEL	HG02299.alt_bwamem_GRCh38DH.20150718.PEL.low_coverage.cram	ERZ256922	ERP013771	low coverage WGS	PAIRED	1000 Genomes PEL population sequencing
NA18917	SRS000710	YRI	NA18917.alt_bwamem_GRCh38DH.20150718.YRI.low_coverage.cram	ERZ255845	ERP013771	low coverage WGS	PAIRED	1000 Genomes YRI Yoruba population sequencing
HG01982	SRS191060	PEL	HG01982.alt_bwamem_GRCh38DH.20150718.PEL.low_coverage.cram	ERZ256923	ERP013771	low coverage WGS	PAIRED	1000 Genomes PEL population sequencing
HG03806	SRS352808	BEB	HG03806.alt_bwamem_GRCh38DH.20150718.BEB.low_coverage.cram	ERZ257926	ERP013771	low coverage WGS	PAIRED	1000 Genomes BEB Bengali WGS
HG02265	SRS351033	PEL	HG02265.alt_bwamem_GRCh38DH.20150718.PEL.low_coverage.cram	ERZ256924	ERP013771	low coverage WGS	PAIRED	1000 Genomes PEL population sequencing
HG01842	SRS179143	KHV	HG01842.alt_bwamem_GRCh38DH.20150718.KHV.low_coverage.cram	ERZ257367	ERP013771	low coverage WGS	PAIRED	1000 Genomes KHV population sequencing
HG02395	SRS191125	CDX	HG02395.alt_bwamem_GRCh38DH.20150718.CDX.low_coverage.cram	ERZ257368	ERP013771	low coverage WGS	PAIRED	1000 Genomes CDX population sequencing
NA18631	SRS000684	CHB	NA18631.alt_bwamem_GRCh38DH.20150718.CHB.low_coverage.cram	ERZ257369	ERP013771	low coverage WGS	PAIRED	1000 Genomes Han Chinese CHB population sequencing
HG04015	SRS352937	ITU	HG04015.alt_bwamem_GRCh38DH.20150718.ITU.low_coverage.cram	ERZ257927	ERP013771	low coverage WGS	PAIRED	1000 Genomes ITU Indian Telugu UK WGS
NA18853	SRS000141	YRI	NA18853.alt_bwamem_GRCh38DH.20150718.YRI.low_coverage.cram	ERZ255846	ERP013771	low coverage WGS	PAIRED	1000Genomes Project Pilot 1
NA20351	SRS006577	ASW	NA20351.alt_bwamem_GRCh38DH.20150718.ASW.low_coverage.cram	ERZ255847	ERP013771	low coverage WGS	PAIRED	1000 Genomes ASW population sequencing
HG02545	SRS350942	ACB	HG02545.alt_bwamem_GRCh38DH.20150718.ACB.low_coverage.cram	ERZ255848	ERP013771	low coverage WGS	PAIRED	1000 Genomes ACB population sequencing
HG03547	SRS350704	MSL	HG03547.alt_bwamem_GRCh38DH.20150718.MSL.low_coverage.cram	ERZ255849	ERP013771	low coverage WGS	PAIRED	1000 Genomes MSL Mende WGS
NA19017	SRS001488	LWK	NA19017.alt_bwamem_GRCh38DH.20150718.LWK.low_coverage.cram	ERZ255850	ERP013771	low coverage WGS	PAIRED	1000 Genomes Luhya population sequencing
HG02288	SRS351037	PEL	HG02288.alt_bwamem_GRCh38DH.20150718.PEL.low_coverage.cram	ERZ256925	ERP013771	low coverage WGS	PAIRED	1000 Genomes PEL population sequencing
HG02089	SRS179071	PEL	HG02089.alt_bwamem_GRCh38DH.20150718.PEL.low_coverage.cram	ERZ256926	ERP013771	low coverage WGS	PAIRED	1000 Genomes PEL population sequencing
HG03809	SRS352820	BEB	HG03809.alt_bwamem_GRCh38DH.20150718.BEB.low_coverage.cram	ERZ257928	ERP013771	low coverage WGS	PAIRED	1000 Genomes BEB Bengali WGS
HG01781	SRS179208	IBS	HG01781.alt_bwamem_GRCh38DH.20150718.IBS.low_coverage.cram	ERZ255198	ERP013771	low coverage WGS	PAIRED	1000 Genomes IBS population sequencing
NA19256	SRS000805	YRI	NA19256.alt_bwamem_GRCh38DH.20150718.YRI.low_coverage.cram	ERZ255851	ERP013771	low coverage WGS	PAIRED	1000 Genomes YRI Yoruba population sequencing
NA18570	SRS000126	CHB	NA18570.alt_bwamem_GRCh38DH.20150718.CHB.low_coverage.cram	ERZ257370	ERP013771	low coverage WGS	PAIRED	1000 Genomes Han Chinese CHB population sequencing
HG00362	SRS008579	FIN	HG00362.alt_bwamem_GRCh38DH.20150718.FIN.low_coverage.cram	ERZ255199	ERP013771	low coverage WGS	PAIRED	1000 Genomes Finnish population sequencing
NA21124	SRS006589	GIH	NA21124.alt_bwamem_GRCh38DH.20150718.GIH.low_coverage.cram	ERZ257929	ERP013771	low coverage WGS	PAIRED	1000 Genomes Gujarati (GIH) population sequencing
HG02521	SRS212530	KHV	HG02521.alt_bwamem_GRCh38DH.20150718.KHV.low_coverage.cram	ERZ257371	ERP013771	low coverage WGS	PAIRED	1000 Genomes KHV population sequencing
NA20769	SRS001736	TSI	NA20769.alt_bwamem_GRCh38DH.20150718.TSI.low_coverage.cram	ERZ255200	ERP013771	low coverage WGS	PAIRED	1000 Genomes Toscan population sequencing
NA18967	SRS000168	JPT	NA18967.alt_bwamem_GRCh38DH.20150718.JPT.low_coverage.cram	ERZ257372	ERP013771	low coverage WGS	PAIRED	1000 Genomes Japanese population sequencing
NA20355	SRS008793	ASW	NA20355.alt_bwamem_GRCh38DH.20150718.ASW.low_coverage.cram	ERZ255852	ERP013771	low coverage WGS	PAIRED	1000 Genomes ASW population sequencing
HG01762	SRS179197	IBS	HG01762.alt_bwamem_GRCh38DH.20150718.IBS.low_coverage.cram	ERZ255201	ERP013771	low coverage WGS	PAIRED	1000 Genomes IBS population sequencing
HG02505	SRS350939	ACB	HG02505.alt_bwamem_GRCh38DH.20150718.ACB.low_coverage.cram	ERZ255853	ERP013771	low coverage WGS	PAIRED	1000 Genomes ACB population sequencing
NA20514	SRS001682	TSI	NA20514.alt_bwamem_GRCh38DH.20150718.TSI.low_coverage.cram	ERZ255202	ERP013771	low coverage WGS	PAIRED	1000 Genomes Toscan population sequencing
HG00675	SRS344123	CHS	HG00675.alt_bwamem_GRCh38DH.20150718.CHS.low_coverage.cram	ERZ257373	ERP013771	low coverage WGS	PAIRED	1000 Genomes CHS population sequencing
NA20757	SRS001724	TSI	NA20757.alt_bwamem_GRCh38DH.20150718.TSI.low_coverage.cram	ERZ255203	ERP013771	low coverage WGS	PAIRED	1000 Genomes Toscan population sequencing
HG02121	SRS184316	KHV	HG02121.alt_bwamem_GRCh38DH.20150718.KHV.low_coverage.cram	ERZ257374	ERP013771	low coverage WGS	PAIRED	1000 Genomes KHV population sequencing
NA20298	SRS006575	ASW	NA20298.alt_bwamem_GRCh38DH.20150718.ASW.low_coverage.cram	ERZ255854	ERP013771	low coverage WGS	PAIRED	1000 Genomes ASW population sequencing
HG01583	SRS368308	PJL	HG01583.alt_bwamem_GRCh38DH.20150718.PJL.low_coverage.cram	ERZ257930	ERP013771	low coverage WGS	PAIRED	1000 Genomes PJL WGS sequencing
HG03129	SRS350767	ESN	HG03129.alt_bwamem_GRCh38DH.20150718.ESN.low_coverage.cram	ERZ255855	ERP013771	low coverage WGS	PAIRED	1000 Genomes ESN Esan WGS
HG01363	SRS351000	CLM	HG01363.alt_bwamem_GRCh38DH.20150718.CLM.low_coverage.cram	ERZ256927	ERP013771	low coverage WGS	PAIRED	1000 Genomes CLM population sequencing
NA18968	SRS000169	JPT	NA18968.alt_bwamem_GRCh38DH.20150718.JPT.low_coverage.cram	ERZ257375	ERP013771	low coverage WGS	PAIRED	1000Genomes Project Pilot 1
HG03802	SRS350836	BEB	HG03802.alt_bwamem_GRCh38DH.20150718.BEB.low_coverage.cram	ERZ257931	ERP013771	low coverage WGS	PAIRED	1000 Genomes BEB Bengali WGS
HG04003	SRS368416	STU	HG04003.alt_bwamem_GRCh38DH.20150718.STU.low_coverage.cram	ERZ257932	ERP013771	low coverage WGS	PAIRED	1000 Genomes STU Sri Lankan Tami UK WGS
HG02964	SRS368163	ESN	HG02964.alt_bwamem_GRCh38DH.20150718.ESN.low_coverage.cram	ERZ255856	ERP013771	low coverage WGS	PAIRED	1000 Genomes ESN Esan WGS
HG01522	SRS074332	IBS	HG01522.alt_bwamem_GRCh38DH.20150718.IBS.low_coverage.cram	ERZ255204	ERP013771	low coverage WGS	SINGLE	1000 Genomes IBS population sequencing
NA18597	SRS000661	CHB	NA18597.alt_bwamem_GRCh38DH.20150718.CHB.low_coverage.cram	ERZ257376	ERP013771	low coverage WGS	PAIRED	1000 Genomes Han Chinese CHB population sequencing
HG02053	SRS191042	ACB	HG02053.alt_bwamem_GRCh38DH.20150718.ACB.low_coverage.cram	ERZ255857	ERP013771	low coverage WGS	PAIRED	1000 Genomes ACB population sequencing
NA20519	SRS001687	TSI	NA20519.alt_bwamem_GRCh38DH.20150718.TSI.low_coverage.cram	ERZ255205	ERP013771	low coverage WGS	PAIRED	1000 Genomes Toscan population sequencing
HG01953	SRS179043	PEL	HG01953.alt_bwamem_GRCh38DH.20150718.PEL.low_coverage.cram	ERZ256928	ERP013771	low coverage WGS	PAIRED	1000 Genomes PEL population sequencing
HG01312	SRS350956	PUR	HG01312.alt_bwamem_GRCh38DH.20150718.PUR.low_coverage.cram	ERZ256929	ERP013771	low coverage WGS	PAIRED	1000 Genomes PUR population sequencing
HG01886	SRS184290	ACB	HG01886.alt_bwamem_GRCh38DH.20150718.ACB.low_coverage.cram	ERZ255858	ERP013771	low coverage WGS	PAIRED	1000 Genomes ACB population sequencing
HG02885	SRS344041	GWD	HG02885.alt_bwamem_GRCh38DH.20150718.GWD.low_coverage.cram	ERZ255859	ERP013771	low coverage WGS	PAIRED	1000 Genomes GWD population sequencing
NA19057	SRS000748	JPT	NA19057.alt_bwamem_GRCh38DH.20150718.JPT.low_coverage.cram	ERZ257377	ERP013771	low coverage WGS	PAIRED	1000 Genomes Japanese population sequencing
NA18791	SRS001460	CHB	NA18791.alt_bwamem_GRCh38DH.20150718.CHB.low_coverage.cram	ERZ257378	ERP013771	low coverage WGS	PAIRED	1000 Genomes Han Chinese CHB population sequencing
NA19670	SRS003654	MXL	NA19670.alt_bwamem_GRCh38DH.20150718.MXL.low_coverage.cram	ERZ256930	ERP013771	low coverage WGS	PAIRED	1000 Genomes MXL population sequencing
HG04183	SRS368351	BEB	HG04183.alt_bwamem_GRCh38DH.20150718.BEB.low_coverage.cram	ERZ257933	ERP013771	low coverage WGS	PAIRED	1000 Genomes BEB Bengali WGS
HG00475	SRS008622	CHS	HG00475.alt_bwamem_GRCh38DH.20150718.CHS.low_coverage.cram	ERZ257379	ERP013771	low coverage WGS	PAIRED	1000 Genomes CHS population sequencing
HG01700	SRS084827	IBS	HG01700.alt_bwamem_GRCh38DH.20150718.IBS.low_coverage.cram	ERZ255206	ERP013771	low coverage WGS	PAIRED	1000 Genomes IBS population sequencing
HG02878	SRS368105	GWD	HG02878.alt_bwamem_GRCh38DH.20150718.GWD.low_coverage.cram	ERZ255860	ERP013771	low coverage WGS	PAIRED	1000 Genomes GWD population sequencing
HG02645	SRS290909	GWD	HG02645.alt_bwamem_GRCh38DH.20150718.GWD.low_coverage.cram	ERZ255861	ERP013771	low coverage WGS	PAIRED	1000 Genomes GWD population sequencing
HG01603	SRS074357	IBS	HG01603.alt_bwamem_GRCh38DH.20150718.IBS.low_coverage.cram	ERZ255207	ERP013771	low coverage WGS	PAIRED	1000 Genomes IBS population sequencing
NA18954	SRS000718	JPT	NA18954.alt_bwamem_GRCh38DH.20150718.JPT.low_coverage.cram	ERZ257380	ERP013771	low coverage WGS	PAIRED	1000 Genomes Japanese population sequencing
HG01148	SRS010796	CLM	HG01148.alt_bwamem_GRCh38DH.20150718.CLM.low_coverage.cram	ERZ256931	ERP013771	low coverage WGS	PAIRED	1000 Genomes CLM population sequencing
NA18555	SRS000119	CHB	NA18555.alt_bwamem_GRCh38DH.20150718.CHB.low_coverage.cram	ERZ257381	ERP013771	low coverage WGS	PAIRED	1000 Genomes Han Chinese CHB population sequencing
NA19309	SRS001547	LWK	NA19309.alt_bwamem_GRCh38DH.20150718.LWK.low_coverage.cram	ERZ255862	ERP013771	low coverage WGS	PAIRED	1000 Genomes Luhya population sequencing
HG00577	SRS008661	CHS	HG00577.alt_bwamem_GRCh38DH.20150718.CHS.low_coverage.cram	ERZ257382	ERP013771	low coverage WGS	PAIRED	1000 Genomes CHS population sequencing
HG02396	SRS184323	CDX	HG02396.alt_bwamem_GRCh38DH.20150718.CDX.low_coverage.cram	ERZ257383	ERP013771	low coverage WGS	PAIRED	1000 Genomes CDX population sequencing
NA18628	SRS000682	CHB	NA18628.alt_bwamem_GRCh38DH.20150718.CHB.low_coverage.cram	ERZ257384	ERP013771	low coverage WGS	PAIRED	1000 Genomes Han Chinese CHB population sequencing
NA18956	SRS000162	JPT	NA18956.alt_bwamem_GRCh38DH.20150718.JPT.low_coverage.cram	ERZ257385	ERP013771	low coverage WGS	PAIRED	1000 Genomes Japanese population sequencing
HG02304	SRS351038	PEL	HG02304.alt_bwamem_GRCh38DH.20150718.PEL.low_coverage.cram	ERZ256932	ERP013771	low coverage WGS	PAIRED	1000 Genomes PEL population sequencing
HG03433	SRS350676	MSL	HG03433.alt_bwamem_GRCh38DH.20150718.MSL.low_coverage.cram	ERZ255863	ERP013771	low coverage WGS	PAIRED	1000 Genomes MSL Mende WGS
HG01435	SRS351005	CLM	HG01435.alt_bwamem_GRCh38DH.20150718.CLM.low_coverage.cram	ERZ256933	ERP013771	low coverage WGS	PAIRED	1000 Genomes CLM population sequencing
HG03965	SRS368485	ITU	HG03965.alt_bwamem_GRCh38DH.20150718.ITU.low_coverage.cram	ERZ257934	ERP013771	low coverage WGS	PAIRED	1000 Genomes ITU Indian Telugu UK WGS
HG01029	SRS179225	CDX	HG01029.alt_bwamem_GRCh38DH.20150718.CDX.low_coverage.cram	ERZ257386	ERP013771	low coverage WGS	PAIRED	1000 Genomes CDX population sequencing
NA20790	SRS001749	TSI	NA20790.alt_bwamem_GRCh38DH.20150718.TSI.low_coverage.cram	ERZ255208	ERP013771	low coverage WGS	PAIRED	1000 Genomes Toscan population sequencing
HG02923	SRS344062	ESN	HG02923.alt_bwamem_GRCh38DH.20150718.ESN.low_coverage.cram	ERZ255864	ERP013771	low coverage WGS	PAIRED	1000 Genomes ESN Esan WGS
HG03922	SRS368359	BEB	HG03922.alt_bwamem_GRCh38DH.20150718.BEB.low_coverage.cram	ERZ257935	ERP013771	low coverage WGS	PAIRED	1000 Genomes BEB Bengali WGS
HG03702	SRS350817	PJL	HG03702.alt_bwamem_GRCh38DH.20150718.PJL.low_coverage.cram	ERZ257936	ERP013771	low coverage WGS	PAIRED	1000 Genomes PJL WGS sequencing
HG02061	SRS212515	KHV	HG02061.alt_bwamem_GRCh38DH.20150718.KHV.low_coverage.cram	ERZ257387	ERP013771	low coverage WGS	PAIRED	1000 Genomes KHV population sequencing
HG00864	SRS179215	CDX	HG00864.alt_bwamem_GRCh38DH.20150718.CDX.low_coverage.cram	ERZ257388	ERP013771	low coverage WGS	PAIRED	1000 Genomes CDX population sequencing
HG03558	SRS368150	MSL	HG03558.alt_bwamem_GRCh38DH.20150718.MSL.low_coverage.cram	ERZ255865	ERP013771	low coverage WGS	PAIRED	1000 Genomes MSL Mende WGS
NA19006	SRS001486	JPT	NA19006.alt_bwamem_GRCh38DH.20150718.JPT.low_coverage.cram	ERZ257389	ERP013771	low coverage WGS	PAIRED	1000 Genomes Japanese population sequencing
NA19700	SRS003668	ASW	NA19700.alt_bwamem_GRCh38DH.20150718.ASW.low_coverage.cram	ERZ255866	ERP013771	low coverage WGS	PAIRED	1000 Genomes ASW population sequencing
HG02184	SRS179264	CDX	HG02184.alt_bwamem_GRCh38DH.20150718.CDX.low_coverage.cram	ERZ257390	ERP013771	low coverage WGS	PAIRED	1000 Genomes CDX population sequencing
HG01241	SRS010829	PUR	HG01241.alt_bwamem_GRCh38DH.20150718.PUR.low_coverage.cram	ERZ256934	ERP013771	low coverage WGS	PAIRED	1000 Genomes PUR population sequencing
HG01133	SRS010787	CLM	HG01133.alt_bwamem_GRCh38DH.20150718.CLM.low_coverage.cram	ERZ256935	ERP013771	low coverage WGS	PAIRED	1000 Genomes CLM population sequencing
HG00152	SRS006885	GBR	HG00152.alt_bwamem_GRCh38DH.20150718.GBR.low_coverage.cram	ERZ255209	ERP013771	low coverage WGS	PAIRED	1000 Genomes GBR population sequencing
NA12273	SRS000617	CEU	NA12273.alt_bwamem_GRCh38DH.20150718.CEU.low_coverage.cram	ERZ255210	ERP013771	low coverage WGS	PAIRED	1000 Genomes CEPH (Utah residents with ancestry from Northern and Western Europe) population sequencing
NA18539	SRS001371	CHB	NA18539.alt_bwamem_GRCh38DH.20150718.CHB.low_coverage.cram	ERZ257391	ERP013771	low coverage WGS	PAIRED	1000 Genomes Han Chinese CHB population sequencing
HG02798	SRS343986	GWD	HG02798.alt_bwamem_GRCh38DH.20150718.GWD.low_coverage.cram	ERZ255867	ERP013771	low coverage WGS	PAIRED	1000 Genomes GWD population sequencing
NA18977	SRS000724	JPT	NA18977.alt_bwamem_GRCh38DH.20150718.JPT.low_coverage.cram	ERZ257392	ERP013771	low coverage WGS	PAIRED	1000 Genomes Japanese population sequencing
HG04029	SRS352901	STU	HG04029.alt_bwamem_GRCh38DH.20150718.STU.low_coverage.cram	ERZ257937	ERP013771	low coverage WGS	PAIRED	1000 Genomes STU Sri Lankan Tami UK WGS
HG03974	SRS350926	ITU	HG03974.alt_bwamem_GRCh38DH.20150718.ITU.low_coverage.cram	ERZ257938	ERP013771	low coverage WGS	PAIRED	1000 Genomes ITU Indian Telugu UK WGS
NA19469	SRS001637	LWK	NA19469.alt_bwamem_GRCh38DH.20150718.LWK.low_coverage.cram	ERZ255868	ERP013771	low coverage WGS	PAIRED	1000 Genomes Luhya population sequencing
HG01710	SRS179188	IBS	HG01710.alt_bwamem_GRCh38DH.20150718.IBS.low_coverage.cram	ERZ255211	ERP013771	low coverage WGS	PAIRED	1000 Genomes IBS population sequencing
NA20765	SRS001732	TSI	NA20765.alt_bwamem_GRCh38DH.20150718.TSI.low_coverage.cram	ERZ255212	ERP013771	low coverage WGS	PAIRED	1000 Genomes Toscan population sequencing
HG02179	SRS179260	CDX	HG02179.alt_bwamem_GRCh38DH.20150718.CDX.low_coverage.cram	ERZ257393	ERP013771	low coverage WGS	PAIRED	1000 Genomes CDX population sequencing
HG01669	SRS084808	IBS	HG01669.alt_bwamem_GRCh38DH.20150718.IBS.low_coverage.cram	ERZ255213	ERP013771	low coverage WGS	PAIRED	1000 Genomes IBS population sequencing
NA19117	SRS000781	YRI	NA19117.alt_bwamem_GRCh38DH.20150718.YRI.low_coverage.cram	ERZ255869	ERP013771	low coverage WGS	PAIRED	1000 Genomes YRI Yoruba population sequencing
NA19316	SRS001554	LWK	NA19316.alt_bwamem_GRCh38DH.20150718.LWK.low_coverage.cram	ERZ255870	ERP013771	low coverage WGS	PAIRED	1000 Genomes Luhya population sequencing
HG02407	SRS191131	CDX	HG02407.alt_bwamem_GRCh38DH.20150718.CDX.low_coverage.cram	ERZ257394	ERP013771	low coverage WGS	PAIRED	1000 Genomes CDX population sequencing
HG00153	SRS006886	GBR	HG00153.alt_bwamem_GRCh38DH.20150718.GBR.low_coverage.cram	ERZ255214	ERP013771	low coverage WGS	PAIRED	1000 Genomes GBR population sequencing
HG03073	SRS368123	MSL	HG03073.alt_bwamem_GRCh38DH.20150718.MSL.low_coverage.cram	ERZ255871	ERP013771	low coverage WGS	PAIRED	1000 Genomes MSL Mende WGS
HG03016	SRS350815	PJL	HG03016.alt_bwamem_GRCh38DH.20150718.PJL.low_coverage.cram	ERZ257939	ERP013771	low coverage WGS	PAIRED	1000 Genomes PJL WGS sequencing
HG03585	SRS352835	BEB	HG03585.alt_bwamem_GRCh38DH.20150718.BEB.low_coverage.cram	ERZ257940	ERP013771	low coverage WGS	PAIRED	1000 Genomes BEB Bengali WGS
HG03312	SRS368214	ESN	HG03312.alt_bwamem_GRCh38DH.20150718.ESN.low_coverage.cram	ERZ255872	ERP013771	low coverage WGS	PAIRED	1000 Genomes ESN Esan WGS
NA19920	SRS003755	ASW	NA19920.alt_bwamem_GRCh38DH.20150718.ASW.low_coverage.cram	ERZ255873	ERP013771	low coverage WGS	PAIRED	1000 Genomes ASW population sequencing
HG02981	SRS368170	ESN	HG02981.alt_bwamem_GRCh38DH.20150718.ESN.low_coverage.cram	ERZ255874	ERP013771	low coverage WGS	PAIRED	1000 Genomes ESN Esan WGS
HG02429	SRS212489	ACB	HG02429.alt_bwamem_GRCh38DH.20150718.ACB.low_coverage.cram	ERZ255875	ERP013771	low coverage WGS	PAIRED	1000 Genomes ACB population sequencing
HG03716	SRS350896	ITU	HG03716.alt_bwamem_GRCh38DH.20150718.ITU.low_coverage.cram	ERZ257941	ERP013771	low coverage WGS	PAIRED	1000 Genomes ITU Indian Telugu UK WGS from blood
HG01125	SRS010785	CLM	HG01125.alt_bwamem_GRCh38DH.20150718.CLM.low_coverage.cram	ERZ256936	ERP013771	low coverage WGS	PAIRED	1000 Genomes CLM population sequencing
NA19078	SRS000765	JPT	NA19078.alt_bwamem_GRCh38DH.20150718.JPT.low_coverage.cram	ERZ257395	ERP013771	low coverage WGS	PAIRED	1000 Genomes Japanese population sequencing
HG01947	SRS179037	PEL	HG01947.alt_bwamem_GRCh38DH.20150718.PEL.low_coverage.cram	ERZ256937	ERP013771	low coverage WGS	PAIRED	1000 Genomes PEL population sequencing
HG03202	SRS368198	ESN	HG03202.alt_bwamem_GRCh38DH.20150718.ESN.low_coverage.cram	ERZ255876	ERP013771	low coverage WGS	PAIRED	1000 Genomes ESN Esan WGS
HG02651	SRS368250	PJL	HG02651.alt_bwamem_GRCh38DH.20150718.PJL.low_coverage.cram	ERZ257942	ERP013771	low coverage WGS	PAIRED	1000 Genomes PJL WGS sequencing
NA19056	SRS000747	JPT	NA19056.alt_bwamem_GRCh38DH.20150718.JPT.low_coverage.cram	ERZ257396	ERP013771	low coverage WGS	PAIRED	1000 Genomes Japanese population sequencing
NA12748	SRS000633	CEU	NA12748.alt_bwamem_GRCh38DH.20150718.CEU.low_coverage.cram	ERZ255215	ERP013771	low coverage WGS	PAIRED	1000 Genomes CEPH (Utah residents with ancestry from Northern and Western Europe) population sequencing
HG02433	SRS212491	ACB	HG02433.alt_bwamem_GRCh38DH.20150718.ACB.low_coverage.cram	ERZ255877	ERP013771	low coverage WGS	PAIRED	1000 Genomes ACB population sequencing
HG00359	SRS008576	FIN	HG00359.alt_bwamem_GRCh38DH.20150718.FIN.low_coverage.cram	ERZ255216	ERP013771	low coverage WGS	PAIRED	1000 Genomes Finnish population sequencing
HG01939	SRS179029	PEL	HG01939.alt_bwamem_GRCh38DH.20150718.PEL.low_coverage.cram	ERZ256938	ERP013771	low coverage WGS	PAIRED	1000 Genomes PEL population sequencing
HG01766	SRS368514	IBS	HG01766.alt_bwamem_GRCh38DH.20150718.IBS.low_coverage.cram	ERZ255217	ERP013771	low coverage WGS	PAIRED	1000 Genomes IBS population sequencing
HG03934	SRS352839	BEB	HG03934.alt_bwamem_GRCh38DH.20150718.BEB.low_coverage.cram	ERZ257943	ERP013771	low coverage WGS	PAIRED	1000 Genomes BEB Bengali WGS
NA18950	SRS001477	JPT	NA18950.alt_bwamem_GRCh38DH.20150718.JPT.low_coverage.cram	ERZ257397	ERP013771	low coverage WGS	PAIRED	1000 Genomes Japanese population sequencing
HG03103	SRS368171	ESN	HG03103.alt_bwamem_GRCh38DH.20150718.ESN.low_coverage.cram	ERZ255878	ERP013771	low coverage WGS	PAIRED	1000 Genomes ESN Esan WGS
NA19063	SRS000753	JPT	NA19063.alt_bwamem_GRCh38DH.20150718.JPT.low_coverage.cram	ERZ257398	ERP013771	low coverage WGS	PAIRED	1000 Genomes Japanese population sequencing
HG01070	SRS010754	PUR	HG01070.alt_bwamem_GRCh38DH.20150718.PUR.low_coverage.cram	ERZ256939	ERP013771	low coverage WGS	PAIRED	1000 Genomes PUR population sequencing
HG01618	SRS074372	IBS	HG01618.alt_bwamem_GRCh38DH.20150718.IBS.low_coverage.cram	ERZ255218	ERP013771	low coverage WGS	PAIRED	1000 Genomes IBS population sequencing
HG00309	SRS008546	FIN	HG00309.alt_bwamem_GRCh38DH.20150718.FIN.low_coverage.cram	ERZ255219	ERP013771	low coverage WGS	PAIRED	1000 Genomes Finnish population sequencing
NA18627	SRS000681	CHB	NA18627.alt_bwamem_GRCh38DH.20150718.CHB.low_coverage.cram	ERZ257399	ERP013771	low coverage WGS	PAIRED	1000 Genomes Han Chinese CHB population sequencing
NA19444	SRS001619	LWK	NA19444.alt_bwamem_GRCh38DH.20150718.LWK.low_coverage.cram	ERZ255879	ERP013771	low coverage WGS	PAIRED	1000 Genomes Luhya population sequencing
HG03887	SRS350888	STU	HG03887.alt_bwamem_GRCh38DH.20150718.STU.low_coverage.cram	ERZ257944	ERP013771	low coverage WGS	PAIRED	1000 Genomes STU Sri Lankan Tami UK WGS
HG02635	SRS343975	GWD	HG02635.alt_bwamem_GRCh38DH.20150718.GWD.low_coverage.cram	ERZ255880	ERP013771	low coverage WGS	PAIRED	1000 Genomes GWD population sequencing
NA18934	SRS000714	YRI	NA18934.alt_bwamem_GRCh38DH.20150718.YRI.low_coverage.cram	ERZ255881	ERP013771	low coverage WGS	PAIRED	1000 Genomes YRI Yoruba population sequencing
HG03672	SRS352860	STU	HG03672.alt_bwamem_GRCh38DH.20150718.STU.low_coverage.cram	ERZ257945	ERP013771	low coverage WGS	PAIRED	1000 Genomes STU Sri Lankan Tami UK WGS
HG01795	SRS179229	CDX	HG01795.alt_bwamem_GRCh38DH.20150718.CDX.low_coverage.cram	ERZ257400	ERP013771	low coverage WGS	PAIRED	1000 Genomes CDX population sequencing
NA19043	SRS001507	LWK	NA19043.alt_bwamem_GRCh38DH.20150718.LWK.low_coverage.cram	ERZ255882	ERP013771	low coverage WGS	PAIRED	1000 Genomes Luhya population sequencing
NA19908	SRS003747	ASW	NA19908.alt_bwamem_GRCh38DH.20150718.ASW.low_coverage.cram	ERZ255883	ERP013771	low coverage WGS	PAIRED	1000 Genomes ASW population sequencing
HG00337	SRS008560	FIN	HG00337.alt_bwamem_GRCh38DH.20150718.FIN.low_coverage.cram	ERZ255220	ERP013771	low coverage WGS	PAIRED	1000 Genomes Finnish population sequencing
HG02190	SRS179270	CDX	HG02190.alt_bwamem_GRCh38DH.20150718.CDX.low_coverage.cram	ERZ257401	ERP013771	low coverage WGS	PAIRED	1000 Genomes CDX population sequencing
HG03175	SRS368190	ESN	HG03175.alt_bwamem_GRCh38DH.20150718.ESN.low_coverage.cram	ERZ255884	ERP013771	low coverage WGS	PAIRED	1000 Genomes ESN Esan WGS
NA20883	SRS003842	GIH	NA20883.alt_bwamem_GRCh38DH.20150718.GIH.low_coverage.cram	ERZ257946	ERP013771	low coverage WGS	PAIRED	1000 Genomes Gujarati (GIH) population sequencing
NA19036	SRS001501	LWK	NA19036.alt_bwamem_GRCh38DH.20150718.LWK.low_coverage.cram	ERZ255885	ERP013771	low coverage WGS	PAIRED	1000 Genomes Luhya population sequencing
HG01617	SRS074371	IBS	HG01617.alt_bwamem_GRCh38DH.20150718.IBS.low_coverage.cram	ERZ255221	ERP013771	low coverage WGS	PAIRED	1000 Genomes IBS population sequencing
HG01362	SRS350999	CLM	HG01362.alt_bwamem_GRCh38DH.20150718.CLM.low_coverage.cram	ERZ256940	ERP013771	low coverage WGS	PAIRED	1000 Genomes CLM population sequencing
HG00759	SRS179211	CDX	HG00759.alt_bwamem_GRCh38DH.20150718.CDX.low_coverage.cram	ERZ257402	ERP013771	low coverage WGS	PAIRED	1000 Genomes CDX population sequencing
HG00103	SRS006844	GBR	HG00103.alt_bwamem_GRCh38DH.20150718.GBR.low_coverage.cram	ERZ255222	ERP013771	low coverage WGS	PAIRED	1000 Genomes GBR population sequencing
HG01101	SRS010770	PUR	HG01101.alt_bwamem_GRCh38DH.20150718.PUR.low_coverage.cram	ERZ256941	ERP013771	low coverage WGS	PAIRED	1000 Genomes PUR population sequencing
NA18541	SRS001372	CHB	NA18541.alt_bwamem_GRCh38DH.20150718.CHB.low_coverage.cram	ERZ257403	ERP013771	low coverage WGS	PAIRED	1000 Genomes Han Chinese CHB population sequencing
HG03838	SRS350884	STU	HG03838.alt_bwamem_GRCh38DH.20150718.STU.low_coverage.cram	ERZ257947	ERP013771	low coverage WGS	PAIRED	1000 Genomes STU Sri Lankan Tami UK WGS from blood
HG02943	SRS344066	ESN	HG02943.alt_bwamem_GRCh38DH.20150718.ESN.low_coverage.cram	ERZ255886	ERP013771	low coverage WGS	PAIRED	1000 Genomes ESN Esan WGS
HG02502	SRS350938	ACB	HG02502.alt_bwamem_GRCh38DH.20150718.ACB.low_coverage.cram	ERZ255887	ERP013771	low coverage WGS	PAIRED	1000 Genomes ACB population sequencing
NA21095	SRS006587	GIH	NA21095.alt_bwamem_GRCh38DH.20150718.GIH.low_coverage.cram	ERZ257948	ERP013771	low coverage WGS	PAIRED	1000 Genomes Gujarati (GIH) population sequencing
HG04039	SRS368418	STU	HG04039.alt_bwamem_GRCh38DH.20150718.STU.low_coverage.cram	ERZ257949	ERP013771	low coverage WGS	PAIRED	1000 Genomes STU Sri Lankan Tami UK WGS
HG02220	SRS184308	IBS	HG02220.alt_bwamem_GRCh38DH.20150718.IBS.low_coverage.cram	ERZ255223	ERP013771	low coverage WGS	PAIRED	1000 Genomes IBS population sequencing
HG04206	SRS368472	ITU	HG04206.alt_bwamem_GRCh38DH.20150718.ITU.low_coverage.cram	ERZ257950	ERP013771	low coverage WGS	PAIRED	1000 Genomes ITU Indian Telugu UK WGS
HG01259	SRS010844	CLM	HG01259.alt_bwamem_GRCh38DH.20150718.CLM.low_coverage.cram	ERZ256942	ERP013771	low coverage WGS	PAIRED	1000 Genomes CLM population sequencing
HG03172	SRS350778	ESN	HG03172.alt_bwamem_GRCh38DH.20150718.ESN.low_coverage.cram	ERZ255888	ERP013771	low coverage WGS	PAIRED	1000 Genomes ESN Esan WGS
HG00451	SRS006924	CHS	HG00451.alt_bwamem_GRCh38DH.20150718.CHS.low_coverage.cram	ERZ257404	ERP013771	low coverage WGS	PAIRED	1000 Genomes CHS population sequencing
NA18534	SRS000649	CHB	NA18534.alt_bwamem_GRCh38DH.20150718.CHB.low_coverage.cram	ERZ257405	ERP013771	low coverage WGS	PAIRED	1000 Genomes Han Chinese CHB population sequencing
NA21086	SRS003870	GIH	NA21086.alt_bwamem_GRCh38DH.20150718.GIH.low_coverage.cram	ERZ257951	ERP013771	low coverage WGS	PAIRED	1000 Genomes Gujarati (GIH) population sequencing
NA11920	SRS000050	CEU	NA11920.alt_bwamem_GRCh38DH.20150718.CEU.low_coverage.cram	ERZ255224	ERP013771	low coverage WGS	PAIRED	1000 Genomes CEPH (Utah residents with ancestry from Northern and Western Europe) population sequencing
HG03081	SRS350662	MSL	HG03081.alt_bwamem_GRCh38DH.20150718.MSL.low_coverage.cram	ERZ255889	ERP013771	low coverage WGS	PAIRED	1000 Genomes MSL Mende WGS
HG01452	SRS351009	CLM	HG01452.alt_bwamem_GRCh38DH.20150718.CLM.low_coverage.cram	ERZ256943	ERP013771	low coverage WGS	PAIRED	1000 Genomes CLM population sequencing
HG03949	SRS352898	STU	HG03949.alt_bwamem_GRCh38DH.20150718.STU.low_coverage.cram	ERZ257952	ERP013771	low coverage WGS	PAIRED	1000 Genomes STU Sri Lankan Tami UK WGS
NA19190	SRS000203	YRI	NA19190.alt_bwamem_GRCh38DH.20150718.YRI.low_coverage.cram	ERZ255890	ERP013771	low coverage WGS	PAIRED	1000 Genomes YRI Yoruba population sequencing
NA18537	SRS000113	CHB	NA18537.alt_bwamem_GRCh38DH.20150718.CHB.low_coverage.cram	ERZ257406	ERP013771	low coverage WGS	PAIRED	1000 Genomes Han Chinese CHB population sequencing
HG01602	SRS074356	IBS	HG01602.alt_bwamem_GRCh38DH.20150718.IBS.low_coverage.cram	ERZ255225	ERP013771	low coverage WGS	PAIRED	1000 Genomes IBS population sequencing
HG03012	SRS352826	BEB	HG03012.alt_bwamem_GRCh38DH.20150718.BEB.low_coverage.cram	ERZ257953	ERP013771	low coverage WGS	PAIRED	1000 Genomes BEB Bengali WGS
NA18871	SRS000146	YRI	NA18871.alt_bwamem_GRCh38DH.20150718.YRI.low_coverage.cram	ERZ255891	ERP013771	low coverage WGS	PAIRED	1000Genomes Project Pilot 1
HG00536	SRS008643	CHS	HG00536.alt_bwamem_GRCh38DH.20150718.CHS.low_coverage.cram	ERZ257407	ERP013771	low coverage WGS	PAIRED	1000 Genomes CHS population sequencing
NA20760	SRS001727	TSI	NA20760.alt_bwamem_GRCh38DH.20150718.TSI.low_coverage.cram	ERZ255226	ERP013771	low coverage WGS	PAIRED	1000 Genomes Toscan population sequencing
NA20511	SRS001679	TSI	NA20511.alt_bwamem_GRCh38DH.20150718.TSI.low_coverage.cram	ERZ255227	ERP013771	low coverage WGS	PAIRED	1000 Genomes Toscan population sequencing
HG00147	SRS006880	GBR	HG00147.alt_bwamem_GRCh38DH.20150718.GBR.low_coverage.cram	ERZ255228	ERP013771	low coverage WGS	PAIRED	1000 Genomes GBR population sequencing
[truncated: 3,384 more rows]
